# Supplementary material for: Intense low-frequency sound transiently biases human sound lateralisation
Source: PLoS One. 2025 Jun 30;20(6):e0327525. doi: 10.1371/journal.pone.0327525 (PMC12208446; doi:10.1371/journal.pone.0327525)
Supplement: S1 Data — (ZIP) [file pone.0327525.s008.zip]

Archive with 133 entries (133 files):
- Readme.txt
- s00_1000_ILD.xls
- s00_1000_TH.xls
- s00_2000_ILD.xls
- s00_2000_TH.xls
- s00_4000_ILD.xls
- s00_4000_TH.xls
- s00_500_ILD.xls
- s00_500_TH.xls
- s01_1000_ILD.xls
- s01_1000_TH.xls
- s01_2000_ILD.xls
- s01_2000_TH.xls
- s01_4000_ILD.xls
- s01_4000_TH.xls
- s01_500_ILD.xls
- s01_500_TH.xls
- s02_1000_ILD.xls
- s02_1000_TH.xls
- s02_2000_ILD.xls
- s02_2000_TH.xls
- s02_4000_ILD.xls
- s02_4000_TH.xls
- s02_500_ILD.xls
- s02_500_TH.xls
- s03_1000_ILD.xls
- s03_1000_TH.xls
- s03_2000_ILD.xls
- s03_2000_TH.xls
- s03_4000_ILD.xls
- s03_4000_TH.xls
- s03_500_ILD.xls
- s03_500_TH.xls
- s04_1000_ILD.xls
- s04_1000_TH.xls
- s04_2000_ILD.xls
- s04_2000_TH.xls
- s04_4000_ILD.xls
- s04_4000_TH.xls
- s04_500_ILD.xls
- s04_500_TH.xls
- s06_1000_ILD.xls
- s06_1000_TH.xls
- s06_2000_ILD.xls
- s06_2000_TH.xls
- s06_4000_ILD.xls
- s06_4000_TH.xls
- s06_500_ILD.xls
- s06_500_TH.xls
- s07_1000_ILD.xls
- s07_1000_TH.xls
- s07_2000_ILD.xls
- s07_2000_TH.xls
- s07_4000_ILD.xls
- s07_4000_TH.xls
- s07_500_ILD.xls
- s07_500_TH.xls
- s14_1000_ILD.xls
- s14_1000_TH.xls
- s14_2000_ILD.xls
- s14_2000_TH.xls
- s14_4000_ILD.xls
- s14_4000_TH.xls
- s14_500_ILD.xls
- s14_500_TH.xls
- s15_1000_ILD.xls
- s15_1000_TH.xls
- s15_2000_ILD.xls
- s15_2000_TH.xls
- s15_4000_ILD.xls
- s15_4000_TH.xls
- s15_500_ILD.xls
- s15_500_TH.xls
- s16_1000_ILD.xls
- s16_1000_TH.xls
- s16_2000_ILD.xls
- s16_2000_TH.xls
- s16_4000_ILD.xls
- s16_4000_TH.xls
- s16_500_ILD.xls
- s16_500_TH.xls
- s17_1000_ILD.xls
- s17_1000_TH.xls
- s17_2000_ILD.xls
- s17_2000_TH.xls
- s17_4000_ILD.xls
- s17_4000_TH.xls
- s17_500_ILD.xls
- s17_500_TH.xls
- s18_1000_ILD.xls
- s18_1000_TH.xls
- s18_2000_ILD.xls
- s18_2000_TH.xls
- s18_4000_ILD.xls
- s18_4000_TH.xls
- s18_500_ILD.xls
- s18_500_TH.xls
- s20_1000_ILD.xls
- s20_1000_TH.xls
- s20_2000_ILD.xls
- s20_2000_TH.xls
- s20_4000_ILD.xls
- s20_4000_TH.xls
- s20_500_ILD.xls
- s20_500_TH.xls
- s22_1000_ILD.xls
- s22_1000_TH.xls
- s22_2000_ILD.xls
- s22_2000_TH.xls
- s22_4000_ILD.xls
- s22_4000_TH.xls
- s22_500_ILD.xls
- s22_500_TH.xls
- s26_1000_ILD.xls
- s26_2000_ILD.xls
- s26_4000_ILD.xls
- s26_500_ILD.xls
- s29_1000_ILD.xls
- s29_1000_TH.xls
- s29_2000_ILD.xls
- s29_2000_TH.xls
- s29_4000_ILD.xls
- s29_4000_TH.xls
- s29_500_ILD.xls
- s29_500_TH.xls
- s30_1000_ILD.xls
- s30_1000_TH.xls
- s30_2000_ILD.xls
- s30_2000_TH.xls
- s30_4000_ILD.xls
- s30_4000_TH.xls
- s30_500_ILD.xls
- s30_500_TH.xls
