# Supplementary material for: Intense low-frequency sound transiently biases human sound lateralisation
Source: PLoS One. 2025 Jun 30;20(6):e0327525. doi: 10.1371/journal.pone.0327525 (PMC12208446; doi:10.1371/journal.pone.0327525)
Supplement: S1 Data — (ZIP) [file pone.0327525.s008.zip › Readme.txt]

***** Filename and data structure ************

Filename structure: "SubjectID_ProbeFrequency_MeasurementType"

For interaural level differences (ILD), MeasurementType = ILD
For detection thresholds, MeasurementType = TH

Examples: 

- "s01_4000_TH" : SubjectID = 01; ProbeFrequency = 4000 Hz; MeasurementType = Detection threshold
- "s02_1000_ILD" : SubjectID = 02; ProbeFrequency = 1000 Hz; MeasurementType = ILD

* The xls files have two sheets: 
- The 1st sheet shows the baseline (no stimulation condition) data 
- The 2nd sheet shows the LF-stimulation condition data

* In each sheet:
- The first column is time
- The second column is (centre) ILD or Threshold, depending on the filename specification (given above)
