# Supplementary material for: Intense low-frequency sound transiently biases human sound lateralisation
Source: PLoS One. 2025 Jun 30;20(6):e0327525. doi: 10.1371/journal.pone.0327525 (PMC12208446; doi:10.1371/journal.pone.0327525)
Supplement: S1 Data — (ZIP) [file pone.0327525.s008.zip › s00_1000_ILD.xls]

## Sheet: Sheet1
7.2	7
12.4	7
17.2	8
22	8
26.8	8
31.6	8
36.4	8
41.2	8
46	8
50.8	8
55.6	9
60	9
64.4	8
69.2	8
74.4	7
79.6	7
84.8	6
90.8	8
97.2	8
103.6	7
109.2	9
114.4	9

## Sheet: Sheet2
8.4	1
15.6	-1
22.4	-2
30	-1
37.2	1
44	1
51.2	-1
59.2	2
68	3
76.4	3
84	7
90.4	6
96.8	7
102.8	8
110	5
117.2	3
123.6	5
129.6	6
135.6	8
141.2	8
147.2	7
153.2	7
159.2	7
165.2	7
171.2	6
178	7
184.8	7
191.6	7
198.4	6
206	7
213.2	8
220	6
226.4	7
232.4	7
