# Supplementary material for: Intense low-frequency sound transiently biases human sound lateralisation
Source: PLoS One. 2025 Jun 30;20(6):e0327525. doi: 10.1371/journal.pone.0327525 (PMC12208446; doi:10.1371/journal.pone.0327525)
Supplement: S1 Data — (ZIP) [file pone.0327525.s008.zip › s00_1000_TH.xls]

## Sheet: Sheet1
6.4	16.007
10.8	11.007
16.4	11.007
22	12.007
26.8	11.007
31.6	11.007
36.4	10.007
41.2	8.00695
46.4	9.00695
51.6	11.007
56.4	10.007
60.8	9.00695
66	10.007
70.8	11.007
76	12.007
81.2	12.007
85.6	9.00695
89.6	9.00695
94.4	12.007
99.2	13.007
103.6	11.007
107.6	11.007
112	13.007

## Sheet: Sheet2
5.2	16.1736
8.8	16.1736
12.4	16.1736
16	16.1736
19.2	17.1736
22.8	18.1736
26.4	17.1736
30.4	16.1736
34	15.1736
38	15.1736
42	15.1736
46	15.1736
50.4	14.1736
54.8	15.1736
59.6	16.1736
64	16.1736
68.4	15.1736
73.2	14.1736
77.2	15.1736
81.6	16.1736
86.4	13.1736
92	12.1736
96.8	14.1736
101.2	14.1736
105.2	15.1736
109.2	14.1736
113.2	12.1736
117.6	13.1736
122.8	12.1736
127.6	11.1736
132.8	10.1736
137.2	7.17362
141.6	5.17362
147.2	8.17362
152.4	11.1736
156.8	9.17362
160.8	9.17362
165.2	11.1736
170.4	9.17362
175.6	7.17362
179.6	11.1736
183.2	12.1736
187.2	10.1736
191.6	10.1736
196	9.17362
200.8	9.17362
206	8.17362
211.2	9.17362
216.4	11.1736
221.2	10.1736
225.2	11.1736
229.6	12.1736
234.4	10.1736
