# Supplementary material for: Intense low-frequency sound transiently biases human sound lateralisation
Source: PLoS One. 2025 Jun 30;20(6):e0327525. doi: 10.1371/journal.pone.0327525 (PMC12208446; doi:10.1371/journal.pone.0327525)
Supplement: S1 Data — (ZIP) [file pone.0327525.s008.zip › s00_2000_ILD.xls]

## Sheet: Sheet1
8	3
14.8	4
22.8	1
31.2	1
39.2	2
47.2	1
54.8	1
62.4	1
69.6	2
76.8	1
83.6	7.4607e-14
91.2	1
98.8	1
106	9.23706e-14
113.6	-1

## Sheet: Sheet2
11.2	-7
20.4	-7
29.6	-7
38.4	-6
47.6	-5
56.4	-4
65.6	-3
74.8	-4
84.8	-2
95.2	-1
104.8	-3
113.6	-2
122.4	-2
130.8	1.33227e-13
138.8	1.38556e-13
146.8	1
154.4	2
162.8	1
170.8	-1
177.6	2
184.4	3
191.2	3
198	3
204.8	3
211.2	2
217.6	3
223.6	4
230	4
