# Supplementary material for: Intense low-frequency sound transiently biases human sound lateralisation
Source: PLoS One. 2025 Jun 30;20(6):e0327525. doi: 10.1371/journal.pone.0327525 (PMC12208446; doi:10.1371/journal.pone.0327525)
Supplement: S1 Data — (ZIP) [file pone.0327525.s008.zip › s00_2000_TH.xls]

## Sheet: Sheet1
8.4	14.4808
11.6	15.4808
15.2	17.4808
20	14.4808
24.8	13.4808
29.6	14.4808
33.6	13.4808
37.6	13.4808
42	15.4808
46.8	16.4808
50.8	15.4808
55.2	13.4808
60.4	14.4808
65.6	14.4808
70.8	15.4808
76	17.4808
80.4	15.4808
85.2	12.4808
90.4	13.4808
95.6	15.4808
100.4	14.4808
105.2	11.4808
110.8	10.4808

## Sheet: Sheet2
5.6	24.4808
9.2	25.4808
12.8	24.4808
16.8	23.4808
20.4	23.4808
24	23.4808
27.6	23.4808
30.8	22.4808
34.4	21.4808
38	21.4808
41.6	20.4808
45.6	20.4808
50	19.4808
54.4	19.4808
58.4	21.4808
62	21.4808
66	18.4808
70.8	17.4808
75.2	17.4808
79.6	17.4808
83.6	18.4808
88	19.4808
92	20.4808
96	20.4808
100.4	18.4808
105.2	17.4808
109.2	19.4808
112.8	19.4808
116.8	16.4808
121.6	16.4808
126	18.4808
130	18.4808
134.4	16.4808
139.6	17.4808
144	20.4808
148	19.4808
151.6	18.4808
155.6	18.4808
160	17.4808
164	16.4808
168.4	14.4808
173.2	14.4808
178	15.4808
182	14.4808
186	15.4808
189.2	14.4808
193.2	11.4808
198	14.4808
203.6	15.4808
208.4	14.4808
213.6	12.4808
219.2	11.4808
224.4	11.4808
229.6	12.4808
