# Supplementary material for: Intense low-frequency sound transiently biases human sound lateralisation
Source: PLoS One. 2025 Jun 30;20(6):e0327525. doi: 10.1371/journal.pone.0327525 (PMC12208446; doi:10.1371/journal.pone.0327525)
Supplement: S1 Data — (ZIP) [file pone.0327525.s008.zip › s00_4000_ILD.xls]

## Sheet: Sheet1
8	6
14	4
19.6	4
25.6	5
31.6	4
38	4
44.8	3
52	5
58.8	8
64.8	6
70.8	4
77.2	3
82.8	4
88.4	4
94	4
100	5
106	5
112	6

## Sheet: Sheet2
9.6	-6
17.6	-6
26	-5
34.4	-6
43.6	-4
52.8	-1
61.2	6.57252e-14
70.4	-2
80.4	-1
89.6	2
98.4	2
107.2	3
115.2	2
122.8	5
129.6	5
136.4	5
143.2	5
150	4
157.6	5
165.2	5
172.4	4
179.6	4
187.2	5
194.4	6
201.6	5
208.4	4
216	6
224	7
231.2	5
