# Supplementary material for: Intense low-frequency sound transiently biases human sound lateralisation
Source: PLoS One. 2025 Jun 30;20(6):e0327525. doi: 10.1371/journal.pone.0327525 (PMC12208446; doi:10.1371/journal.pone.0327525)
Supplement: S1 Data — (ZIP) [file pone.0327525.s008.zip › s00_4000_TH.xls]

## Sheet: Sheet1
9.2	17.621
13.6	20.621
18	21.621
22.4	20.621
27.2	20.621
32	21.621
36.4	21.621
41.2	18.621
46.8	18.621
52	21.621
56	20.621
60.4	18.621
65.6	19.621
70.8	19.621
75.6	18.621
80.4	18.621
85.6	19.621
90.8	19.621
96	19.621
101.2	18.621
106.4	16.621
111.2	16.621

## Sheet: Sheet2
4.4	24.2044
7.2	22.2044
10	21.2044
13.2	23.2044
16.4	25.2044
19.2	25.2044
22.4	23.2044
25.6	22.2044
28.8	22.2044
32.4	24.2044
36.4	24.2044
40.4	24.2044
44.8	23.2044
48.8	22.2044
53.2	21.2044
57.6	21.2044
61.6	22.2044
65.6	22.2044
70	21.2044
74.4	22.2044
79.2	23.2044
83.6	23.2044
87.6	24.2044
91.6	23.2044
94.8	24.2044
98	24.2044
101.6	23.2044
105.2	24.2044
109.2	24.2044
113.2	23.2044
116.8	23.2044
120.4	23.2044
124.4	21.2044
128.4	20.2044
132.4	20.2044
136.4	20.2044
140.4	20.2044
144.4	20.2044
148.4	20.2044
152.8	21.2044
157.2	21.2044
161.2	20.2044
164.8	22.2044
168.4	23.2044
172.4	21.2044
176.8	21.2044
181.2	21.2044
185.6	21.2044
190	21.2044
194	19.2044
197.6	19.2044
201.6	21.2044
206.4	18.2044
212	17.2044
216.4	20.2044
220.4	20.2044
224.8	18.2044
230	19.2044
234.8	21.2044
