# Supplementary material for: Intense low-frequency sound transiently biases human sound lateralisation
Source: PLoS One. 2025 Jun 30;20(6):e0327525. doi: 10.1371/journal.pone.0327525 (PMC12208446; doi:10.1371/journal.pone.0327525)
Supplement: S1 Data — (ZIP) [file pone.0327525.s008.zip › s00_500_ILD.xls]

## Sheet: Sheet1
6.8	4
11.6	1.15463e-14
15.6	1.33227e-14
19.2	-2
22.8	-3
26.4	-2
30	3.10862e-14
33.2	3.37508e-14
36.8	-1
40	-2
43.2	-2
46.4	-2
50	-3
53.6	-2
57.6	-2
61.6	-2
65.6	-1
69.2	-1
72.8	-1
76	-2
79.2	-2
82.8	-1
86	5.9508e-14
89.6	1
93.2	1
96.8	1
100.4	1
104	1
107.6	6.92779e-14
111.6	-1
115.6	-3

## Sheet: Sheet2
6.8	-7
14.4	-7
22	-7
29.6	-7
36.8	-6
44.4	-5
52	-5
59.2	-6
66.4	-6
74	-5
81.2	-3
87.6	-4
94	-3
100	-2
106.4	-2
112.8	-3
118.8	-3
124.8	-3
130.8	-4
137.2	-5
142.8	-3
148	-2
153.6	-2
159.6	-1
166	-3
172.4	-4
178.8	-3
184.8	-2
190.8	1.45661e-13
196.4	-1
201.2	1.45661e-13
205.6	-2
209.6	-2
214	-1
218.4	-2
223.2	-2
228	-2
232.8	-2
