# Supplementary material for: Intense low-frequency sound transiently biases human sound lateralisation
Source: PLoS One. 2025 Jun 30;20(6):e0327525. doi: 10.1371/journal.pone.0327525 (PMC12208446; doi:10.1371/journal.pone.0327525)
Supplement: S1 Data — (ZIP) [file pone.0327525.s008.zip › s00_500_TH.xls]

## Sheet: Sheet1
7.6	9.94208
10.8	9.94208
14	9.94208
17.2	10.9421
20	11.9421
23.6	9.94208
27.6	8.94208
30.8	10.9421
33.6	10.9421
36.4	9.94208
39.6	9.94208
42.4	11.9421
44.8	11.9421
48	8.94208
51.6	8.94208
54.8	10.9421
57.2	9.94208
60	8.94208
62.8	8.94208
66	6.94208
69.6	6.94208
72.8	7.94208
76	7.94208
79.6	6.94208
83.2	7.94208
87.2	8.94208
90.8	9.94208
95.2	8.94208
99.6	8.94208
103.6	9.94208
107.6	9.94208
112	7.94208

## Sheet: Sheet2
4.8	16.3796
7.2	15.3796
10.4	12.3796
14	13.3796
17.6	15.3796
20.8	14.3796
23.6	13.3796
27.2	14.3796
30.8	14.3796
34	13.3796
37.2	14.3796
40	15.3796
43.2	15.3796
46	13.3796
48.8	11.3796
52.4	12.3796
56	11.3796
60.4	12.3796
64.4	14.3796
68	14.3796
71.6	13.3796
75.6	12.3796
79.2	11.3796
83.2	11.3796
87.2	12.3796
90.8	12.3796
94.8	9.37958
99.6	8.37958
103.2	12.3796
106	13.3796
109.6	12.3796
112.8	10.3796
116.4	6.37958
120.8	7.37958
125.2	10.3796
128.4	9.37958
131.6	9.37958
134.8	9.37958
138.4	8.37958
142	9.37958
146	9.37958
149.6	7.37958
153.2	6.37958
157.2	8.37958
161.6	8.37958
166	8.37958
170.4	7.37958
175.2	7.37958
180	8.37958
184.4	8.37958
188.8	7.37958
193.6	7.37958
198.4	8.37958
202.8	8.37958
207.2	8.37958
211.6	9.37958
216	11.3796
220	10.3796
223.6	9.37958
227.6	8.37958
231.6	6.37958
