# Supplementary material for: Intense low-frequency sound transiently biases human sound lateralisation
Source: PLoS One. 2025 Jun 30;20(6):e0327525. doi: 10.1371/journal.pone.0327525 (PMC12208446; doi:10.1371/journal.pone.0327525)
Supplement: S1 Data — (ZIP) [file pone.0327525.s008.zip › s01_1000_ILD.xls]

## Sheet: Sheet1
8.4	-1
14.4	6
19.6	7
24.4	8
29.2	8
33.6	10
37.6	10
42	9
46	8
50.4	7
54.8	8
59.6	9
64	9
68	10
72.4	11
77.2	9
82	8
86.4	10
90.4	9
94	8
98.4	9
102.8	8
107.2	5
110.8	4
114.8	3

## Sheet: Sheet2
8	11
12.8	10
17.6	10
22	8
26.4	6
31.2	5
35.2	7
38.8	7
42.4	6
46.4	5
50	4
54.4	5
58.8	5
62.8	3
66.4	3
70	4
74	4
78	3
81.2	4
84.8	5
88.4	5
92	5
95.6	5
99.2	6
103.2	6
107.2	6
111.2	7
114.8	8
119.2	7
123.2	6
127.2	7
130.8	8
134.4	10
138	11
142	9
146	8
150	8
154	8
158	8
162	8
166	9
169.6	9
173.2	8
177.2	7
180.8	6
184.8	6
188.8	7
192.4	7
196	7
200	9
204	10
208	10
212.4	9
216.4	7
220.4	5
224.8	6
229.6	7
233.6	6
