# Supplementary material for: Intense low-frequency sound transiently biases human sound lateralisation
Source: PLoS One. 2025 Jun 30;20(6):e0327525. doi: 10.1371/journal.pone.0327525 (PMC12208446; doi:10.1371/journal.pone.0327525)
Supplement: S1 Data — (ZIP) [file pone.0327525.s008.zip › s01_1000_TH.xls]

## Sheet: Sheet1
2	23.007
4	17.007
6.8	14.007
8.8	14.007
10.4	13.007
12.8	10.007
15.6	11.007
18.8	11.007
22	11.007
24.8	13.007
27.2	13.007
29.6	14.007
31.6	14.007
34	12.007
36.8	12.007
39.2	14.007
41.2	15.007
43.6	15.007
46	14.007
48.4	12.007
51.2	12.007
53.6	13.007
56	13.007
58	15.007
60.4	18.007
63.2	18.007
65.6	17.007
68.4	16.007
70.8	15.007
73.2	16.007
75.2	16.007
77.2	15.007
79.6	14.007
81.6	14.007
83.6	15.007
86	16.007
88	17.007
90.8	16.007
93.2	15.007
95.6	15.007
98	15.007
100.4	15.007
103.2	16.007
106	16.007
108.4	15.007
110.8	16.007
112.8	16.007
114.8	16.007
117.2	18.007

## Sheet: Sheet2
4.8	20.5486
7.6	17.5486
9.6	16.5486
12	16.5486
14.4	16.5486
17.2	17.5486
19.6	19.5486
21.2	18.5486
23.2	17.5486
25.2	17.5486
27.2	16.5486
30	17.5486
32.4	18.5486
34.8	17.5486
36.8	17.5486
38.4	16.5486
40.4	14.5486
42.4	12.5486
44	12.5486
46.4	16.5486
49.2	19.5486
51.2	19.5486
53.2	18.5486
56	19.5486
58.4	20.5486
61.2	21.5486
63.6	23.5486
65.2	22.5486
67.2	21.5486
69.2	21.5486
71.2	21.5486
73.2	22.5486
75.6	22.5486
78	21.5486
79.6	22.5486
81.2	22.5486
83.2	21.5486
84.8	20.5486
86.4	20.5486
88	20.5486
89.6	20.5486
91.2	19.5486
92.4	18.5486
94	18.5486
95.6	18.5486
97.2	18.5486
98.8	18.5486
100.4	18.5486
102	19.5486
103.6	21.5486
105.6	20.5486
108	19.5486
110	18.5486
112.4	17.5486
114.4	17.5486
116	16.5486
117.6	16.5486
119.2	16.5486
120.8	16.5486
122.4	16.5486
124.4	15.5486
126.8	17.5486
129.2	18.5486
131.2	16.5486
132.8	16.5486
134.8	17.5486
137.2	15.5486
139.6	13.5486
141.6	12.5486
144	12.5486
146.4	13.5486
148.4	14.5486
151.2	13.5486
153.6	11.5486
155.6	11.5486
158	13.5486
160.8	12.5486
164.4	13.5486
167.2	16.5486
169.6	15.5486
171.6	15.5486
173.6	16.5486
176	17.5486
177.6	16.5486
179.6	15.5486
181.2	14.5486
183.2	13.5486
185.6	15.5486
188	17.5486
189.6	16.5486
191.6	15.5486
193.6	15.5486
195.2	16.5486
196.8	16.5486
198.8	14.5486
200.8	12.5486
202.8	11.5486
204.8	12.5486
207.2	13.5486
209.2	13.5486
211.2	13.5486
213.2	14.5486
215.6	15.5486
217.6	16.5486
220	17.5486
222	17.5486
224	16.5486
226.4	15.5486
228.8	13.5486
231.6	13.5486
234	14.5486
