# Supplementary material for: Intense low-frequency sound transiently biases human sound lateralisation
Source: PLoS One. 2025 Jun 30;20(6):e0327525. doi: 10.1371/journal.pone.0327525 (PMC12208446; doi:10.1371/journal.pone.0327525)
Supplement: S1 Data — (ZIP) [file pone.0327525.s008.zip › s01_2000_ILD.xls]

## Sheet: Sheet1
6	7.10543e-15
10.8	4
14.8	4
18.8	4
22.8	4
26.8	5
30.4	6
34.4	7
38	7
41.6	7
44.8	6
48.4	5
51.6	4
54.8	4
58	4
61.6	2
65.6	2
69.6	3
73.2	4
77.2	4
80.8	2
84	2
87.2	2
90.4	2
94	3
97.6	3
101.2	3
105.2	1
109.2	-1
112.8	-1
116.4	1.3145e-13

## Sheet: Sheet2
6.4	-6
11.2	-6
16	-6
20.8	-5
25.2	-5
29.2	-3
32.8	-3
36	-2
39.6	-1
42.8	2.26485e-14
46.4	1
50	2.4869e-14
53.6	-2
56.8	-2
60	-3
63.2	-5
67.2	-3
71.2	-1
74.4	-2
77.6	-1
80.8	1
84	2
87.2	2
90.4	2
93.6	2
96.8	3
99.6	4
102.8	5
105.6	6
109.2	5
112.4	4
116	3
119.6	4
123.2	6
126.4	6
129.6	6
132.8	6
136.4	5
139.6	4
142.4	6
145.2	7
148	6
151.2	6
154.4	6
157.6	6
160.8	6
164	5
166.8	4
170.4	5
174	5
177.6	5
181.2	5
184.4	4
188	3
191.6	4
195.6	4
199.6	4
203.6	5
207.2	5
210.8	4
214.8	4
218.8	4
222.8	4
226.8	4
230.8	4
234.8	4
