# Supplementary material for: Intense low-frequency sound transiently biases human sound lateralisation
Source: PLoS One. 2025 Jun 30;20(6):e0327525. doi: 10.1371/journal.pone.0327525 (PMC12208446; doi:10.1371/journal.pone.0327525)
Supplement: S1 Data — (ZIP) [file pone.0327525.s008.zip › s01_2000_TH.xls]

## Sheet: Sheet1
8	16.4808
10.8	19.4808
13.6	20.4808
16.4	20.4808
18.4	17.4808
20.8	14.4808
24	16.4808
26.8	20.4808
28.4	19.4808
30	19.4808
32	20.4808
34	19.4808
36.4	19.4808
38.8	20.4808
40.8	20.4808
42.8	19.4808
45.2	19.4808
47.6	20.4808
49.6	20.4808
52	18.4808
54.4	17.4808
56.8	18.4808
58.4	17.4808
60.4	16.4808
62.4	17.4808
64.8	18.4808
66.8	19.4808
69.2	19.4808
72	21.4808
75.2	21.4808
78	19.4808
80.8	18.4808
83.6	19.4808
86.4	21.4808
88.4	19.4808
91.2	13.4808
95.6	15.4808
100	17.4808
103.6	15.4808
106.4	17.4808
108.4	15.4808
110.4	14.4808
113.2	18.4808
115.6	23.4808
117.2	23.4808

## Sheet: Sheet2
4	24.8445
6	22.8445
8	21.8445
10	22.8445
12	24.8445
14	25.8445
16.4	23.8445
18.8	21.8445
20.8	21.8445
23.2	23.8445
25.6	24.8445
28	23.8445
30	23.8445
32	23.8445
33.6	24.8445
35.2	24.8445
37.2	23.8445
39.2	23.8445
41.2	23.8445
42.8	22.8445
44.4	22.8445
46.4	23.8445
48	24.8445
50.4	27.8445
53.6	24.8445
56.8	20.8445
59.2	20.8445
61.6	20.8445
64	21.8445
65.6	20.8445
67.6	19.8445
69.2	18.8445
71.2	17.8445
72.8	16.8445
74.8	15.8445
76.8	16.8445
78.8	18.8445
80.8	20.8445
82.8	22.8445
84.4	21.8445
86	19.8445
87.6	18.8445
89.2	18.8445
90.8	18.8445
92.4	18.8445
94.4	19.8445
96	20.8445
98	21.8445
100	20.8445
102.4	19.8445
104.4	18.8445
106.4	15.8445
108	13.8445
110.4	16.8445
112.8	20.8445
114.8	21.8445
116.8	20.8445
119.2	19.8445
121.2	19.8445
123.2	19.8445
125.6	16.8445
129.2	17.8445
132	21.8445
134	21.8445
136	21.8445
138	21.8445
140.4	19.8445
143.2	19.8445
145.6	20.8445
148	20.8445
150.8	19.8445
153.6	20.8445
156.4	22.8445
158.8	22.8445
161.6	20.8445
164.4	17.8445
166.4	16.8445
169.2	18.8445
172.4	19.8445
175.2	19.8445
178	18.8445
181.2	18.8445
184	21.8445
186	22.8445
189.2	18.8445
192.8	16.8445
196	16.8445
199.2	16.8445
202	18.8445
204.8	19.8445
207.6	19.8445
210	17.8445
212	16.8445
214.4	16.8445
216.8	17.8445
218.8	17.8445
220.8	17.8445
223.2	19.8445
225.6	21.8445
227.6	21.8445
229.6	20.8445
231.6	18.8445
233.6	17.8445
