# Supplementary material for: Intense low-frequency sound transiently biases human sound lateralisation
Source: PLoS One. 2025 Jun 30;20(6):e0327525. doi: 10.1371/journal.pone.0327525 (PMC12208446; doi:10.1371/journal.pone.0327525)
Supplement: S1 Data — (ZIP) [file pone.0327525.s008.zip › s01_4000_ILD.xls]

## Sheet: Sheet1
7.2	-7
12	-6
16.8	-7
20.8	-6
25.2	-5
29.2	-4
33.2	-4
37.6	-5
42	-5
46.4	-5
50.4	-6
54.4	-6
58.4	-6
62.8	-8
68	-7
72.4	-4
76.4	-4
80.4	-3
84	-2
88	-1
91.6	1.0747e-13
96.4	-3
101.2	-5
105.6	-6
110	-8
114.4	-9

## Sheet: Sheet2
7.2	-10
12	-9
16.4	-9
20.8	-9
25.2	-9
29.6	-10
34	-12
38.4	-14
43.2	-15
47.6	-16
52.4	-16
57.2	-15
61.6	-14
66.4	-13
70.8	-12
75.2	-9
79.2	-6
84.4	-7
89.2	-8
94	-8
98.8	-8
103.6	-7
108.4	-4
113.6	-2
118.8	-1
124	-2
129.2	-5
133.6	-6
138.4	-6
142.8	-3
146	-4
150	-7
154.4	-7
158.4	-6
162.4	-7
166	-8
170	-8
174	-7
177.6	-6
181.6	-6
186	-5
189.6	-2
193.2	-1
197.2	-3
201.2	-4
205.6	-6
210.4	-6
216	-9
222	-9
227.6	-7
232.4	-8
