# Supplementary material for: Intense low-frequency sound transiently biases human sound lateralisation
Source: PLoS One. 2025 Jun 30;20(6):e0327525. doi: 10.1371/journal.pone.0327525 (PMC12208446; doi:10.1371/journal.pone.0327525)
Supplement: S1 Data — (ZIP) [file pone.0327525.s008.zip › s01_4000_TH.xls]

## Sheet: Sheet1
6.8	14.621
9.2	15.621
10.8	14.621
12.4	14.621
14	14.621
15.6	14.621
17.6	16.621
20.4	15.621
22.8	14.621
25.6	12.621
28.8	12.621
32	13.621
34.8	13.621
37.6	12.621
40.8	12.621
43.6	14.621
46	14.621
48.4	14.621
50.8	14.621
53.2	15.621
55.2	16.621
58.4	13.621
61.6	11.621
63.6	14.621
65.6	15.621
67.6	15.621
69.2	14.621
71.2	12.621
74	13.621
76.8	13.621
79.2	12.621
81.6	13.621
83.6	13.621
85.2	14.621
86.8	14.621
88.4	14.621
90	14.621
91.6	14.621
93.2	14.621
95.2	13.621
97.2	13.621
99.2	13.621
101.2	14.621
103.2	16.621
104.8	16.621
106.8	15.621
108.4	14.621
110	14.621
111.6	14.621
113.2	14.621
115.2	15.621
117.2	15.621

## Sheet: Sheet2
4	16.4672
7.2	15.4672
9.6	16.4672
12	15.4672
14.4	13.4672
16.8	12.4672
19.2	12.4672
21.6	12.4672
24	12.4672
26.8	13.4672
28.8	16.4672
30.4	16.4672
32.4	14.4672
34.4	12.4672
36	12.4672
38	13.4672
39.6	15.4672
40.8	16.4672
42.8	15.4672
44.8	15.4672
46.8	15.4672
48.4	14.4672
50	14.4672
52	15.4672
54	15.4672
56	15.4672
58	15.4672
59.6	14.4672
61.2	14.4672
63.2	15.4672
64.8	16.4672
66.4	16.4672
68.4	15.4672
70.4	15.4672
72.4	14.4672
74.8	14.4672
77.2	15.4672
79.2	15.4672
81.2	14.4672
83.6	13.4672
85.6	12.4672
88	12.4672
90	14.4672
92	15.4672
94	15.4672
96	15.4672
98	15.4672
99.6	14.4672
101.6	13.4672
103.2	12.4672
104.8	12.4672
106.8	13.4672
108.4	14.4672
110.4	15.4672
112	17.4672
113.6	19.4672
116	17.4672
118.4	15.4672
120.4	15.4672
122.4	15.4672
124.4	15.4672
126.4	15.4672
128.4	15.4672
130	14.4672
132	13.4672
133.6	12.4672
135.6	10.4672
138.4	11.4672
140.8	13.4672
142.8	14.4672
145.2	14.4672
147.2	12.4672
149.2	11.4672
151.2	11.4672
152.8	12.4672
154.4	12.4672
156	12.4672
158	13.4672
160	13.4672
162	13.4672
163.6	14.4672
165.6	15.4672
167.2	16.4672
168.8	16.4672
170.8	15.4672
172.8	15.4672
174.8	14.4672
176.8	11.4672
178	10.4672
180	11.4672
181.6	13.4672
183.2	15.4672
184.8	16.4672
186.4	15.4672
188	13.4672
190	13.4672
191.6	15.4672
192.8	16.4672
194.8	15.4672
196.4	14.4672
198	15.4672
199.2	16.4672
200.8	17.4672
201.6	16.4672
202.8	14.4672
204.4	14.4672
206	15.4672
207.2	16.4672
209.6	13.4672
212	12.4672
214.4	12.4672
216.8	12.4672
218.8	14.4672
220.8	15.4672
222.8	15.4672
224.4	14.4672
226.4	13.4672
228.4	14.4672
230.8	14.4672
233.6	15.4672
