# Supplementary material for: Intense low-frequency sound transiently biases human sound lateralisation
Source: PLoS One. 2025 Jun 30;20(6):e0327525. doi: 10.1371/journal.pone.0327525 (PMC12208446; doi:10.1371/journal.pone.0327525)
Supplement: S1 Data — (ZIP) [file pone.0327525.s008.zip › s01_500_ILD.xls]

## Sheet: Sheet1
6.8	-5
10.8	1.46549e-14
14	-1
16.8	-1
20	1
23.6	1
27.2	1
30.4	2
33.6	1
36.4	1
39.2	2
42.4	2
45.6	2
49.2	1
52.4	5.9952e-14
56	-1
59.6	6.92779e-14
63.6	1
67.2	1
70.4	2
73.6	1
76.4	7.72715e-14
79.6	8.08242e-14
82.8	8.57092e-14
86	9.01501e-14
89.6	-1
92.8	-2
96	-1
98.8	-1
102	-4
106	-5
109.2	-3
112.4	-1
116	-1

## Sheet: Sheet2
6.8	-9
10.8	-8
15.2	-7
19.6	-7
23.6	-8
27.6	-8
32	-7
36	-5
39.6	-5
43.2	-5
46.8	-5
50.4	-5
54	-4
57.6	-2
61.2	-1
64.8	-2
68.8	-3
72	-2
75.6	-1
79.2	-2
83.2	-2
86.8	8.57092e-14
90.4	2
94	5
96.8	6
100.4	5
104	6
108	7
111.6	7
115.2	7
118.8	7
122	8
125.6	9
128.8	10
132.4	12
136.8	10
141.2	8
145.6	7
149.6	5
152.8	6
156.4	8
160.8	6
165.6	5
169.6	6
173.6	6
177.6	6
181.6	6
185.6	6
189.6	6
194	5
198	4
202	4
206	4
209.6	6
212.8	6
216	6
219.2	6
222.4	6
225.6	5
228.8	3
232	2
235.2	2
