# Supplementary material for: Intense low-frequency sound transiently biases human sound lateralisation
Source: PLoS One. 2025 Jun 30;20(6):e0327525. doi: 10.1371/journal.pone.0327525 (PMC12208446; doi:10.1371/journal.pone.0327525)
Supplement: S1 Data — (ZIP) [file pone.0327525.s008.zip › s01_500_TH.xls]

## Sheet: Sheet1
5.2	20.9421
7.6	22.9421
9.2	21.9421
11.6	18.9421
14	17.9421
16.4	17.9421
19.2	18.9421
21.6	19.9421
24	19.9421
26.8	18.9421
29.2	17.9421
31.2	19.9421
33.2	21.9421
36	20.9421
38.4	19.9421
40.8	19.9421
43.2	19.9421
45.6	20.9421
47.6	20.9421
49.6	20.9421
51.6	20.9421
53.6	19.9421
56	18.9421
58	18.9421
60	19.9421
62.4	20.9421
64.4	21.9421
66.8	21.9421
68.8	19.9421
71.2	16.9421
74	17.9421
77.2	18.9421
79.6	17.9421
82	18.9421
84.4	20.9421
87.2	19.9421
90.4	18.9421
92.8	19.9421
95.2	18.9421
97.2	17.9421
99.6	17.9421
102.4	15.9421
105.6	15.9421
109.2	14.9421
112.8	14.9421
115.6	18.9421
117.6	18.9421

## Sheet: Sheet2
5.2	23.2899
8.8	20.2899
12	18.2899
15.2	17.2899
18.4	18.2899
20.8	17.2899
23.2	17.2899
26	18.2899
28.8	18.2899
31.6	19.2899
34.8	19.2899
38	18.2899
40.8	17.2899
44	17.2899
46.8	19.2899
49.2	19.2899
51.6	20.2899
54	22.2899
56.8	21.2899
59.6	19.2899
62.4	18.2899
65.2	18.2899
68	17.2899
70.8	15.2899
73.2	15.2899
76	16.2899
78.4	18.2899
80.8	20.2899
84	18.2899
87.6	18.2899
90.8	20.2899
93.2	18.2899
95.2	18.2899
97.2	18.2899
99.2	17.2899
102	18.2899
104.8	18.2899
107.6	19.2899
110.4	21.2899
112.4	18.2899
114	15.2899
116.4	15.2899
118.4	17.2899
120.8	20.2899
124	18.2899
127.2	16.2899
129.6	17.2899
132.4	18.2899
134.8	19.2899
137.2	19.2899
139.6	19.2899
142	19.2899
145.2	16.2899
148.4	14.2899
150.8	15.2899
153.6	17.2899
156.8	18.2899
159.2	17.2899
162	15.2899
165.2	14.2899
168	14.2899
170.8	14.2899
173.2	16.2899
175.2	16.2899
177.2	15.2899
180	16.2899
182.8	16.2899
184.8	13.2899
186.8	12.2899
189.2	14.2899
191.6	15.2899
194	14.2899
196	13.2899
198.8	15.2899
202	16.2899
204.8	16.2899
207.2	17.2899
209.6	17.2899
212.4	16.2899
215.2	16.2899
217.6	17.2899
220	17.2899
222.4	18.2899
224.8	20.2899
227.2	22.2899
229.2	23.2899
232.4	20.2899
