# Supplementary material for: Intense low-frequency sound transiently biases human sound lateralisation
Source: PLoS One. 2025 Jun 30;20(6):e0327525. doi: 10.1371/journal.pone.0327525 (PMC12208446; doi:10.1371/journal.pone.0327525)
Supplement: S1 Data — (ZIP) [file pone.0327525.s008.zip › s02_1000_ILD.xls]

## Sheet: Sheet1
8.8	6
15.6	3
21.2	4
26.8	3
32.4	4.17444e-14
38.8	4.88498e-14
44.8	2
50.4	2
56	2
62	3
68	2
74.4	1
80.4	1
86.4	1
92	3
97.2	4
103.2	3
108.8	2
114.4	2

## Sheet: Sheet2
10.4	6
18.8	4
27.2	2
36	1
44	2
50.8	-4
56.8	-5
62.8	-4
68.8	-2
75.2	1
82	9.23706e-14
89.6	1
96.8	3
104	5
111.2	7
117.2	3
123.2	-1
130	1.58096e-13
136.4	4
142	4
148	2
154	1.82965e-13
159.6	1
165.2	4
171.2	6
177.2	7
183.2	6
190	8
197.2	8
203.2	2
208.8	-2
214.8	-5
219.6	-3
224.4	2.53131e-13
229.6	2
