# Supplementary material for: Intense low-frequency sound transiently biases human sound lateralisation
Source: PLoS One. 2025 Jun 30;20(6):e0327525. doi: 10.1371/journal.pone.0327525 (PMC12208446; doi:10.1371/journal.pone.0327525)
Supplement: S1 Data — (ZIP) [file pone.0327525.s008.zip › s02_1000_TH.xls]

## Sheet: Sheet1
5.6	20.007
9.2	19.007
12.8	17.007
16.4	16.007
19.6	15.007
23.2	14.007
27.2	16.007
31.2	17.007
35.2	16.007
38.8	16.007
42.4	17.007
46	20.007
48.8	20.007
51.6	19.007
55.2	20.007
58.8	20.007
62.4	20.007
66	20.007
69.2	19.007
72.4	19.007
76	21.007
80	21.007
84	20.007
87.6	20.007
90.8	19.007
94.4	18.007
97.6	17.007
100.4	19.007
102.8	19.007
105.2	19.007
108	21.007
111.2	21.007
114	19.007
116.8	18.007

## Sheet: Sheet2
10.8	31.3113
16.4	19.3113
20	17.3113
23.6	15.3113
26.8	16.3113
29.6	17.3113
33.2	16.3113
36.8	16.3113
40	18.3113
42.8	19.3113
46	19.3113
49.2	19.3113
52.4	19.3113
55.6	19.3113
58.8	19.3113
61.6	17.3113
64.4	15.3113
68	17.3113
71.6	20.3113
74.4	20.3113
77.2	19.3113
80.4	18.3113
83.2	18.3113
86.4	20.3113
90	20.3113
94	22.3113
98	24.3113
101.2	23.3113
104.8	21.3113
109.2	22.3113
112.8	25.3113
116	24.3113
118.8	24.3113
122	26.3113
125.2	27.3113
128.4	26.3113
131.6	24.3113
135.2	25.3113
139.2	25.3113
143.2	25.3113
147.6	24.3113
152	24.3113
156	26.3113
159.2	25.3113
162.8	23.3113
166.4	21.3113
169.6	21.3113
172.8	21.3113
176.8	18.3113
181.2	18.3113
185.2	19.3113
189.2	19.3113
192.8	21.3113
196	21.3113
199.2	21.3113
202.4	21.3113
205.6	21.3113
209.6	24.3113
214	24.3113
218	23.3113
221.6	25.3113
224.8	24.3113
227.6	23.3113
230.8	23.3113
234	23.3113
