# Supplementary material for: Intense low-frequency sound transiently biases human sound lateralisation
Source: PLoS One. 2025 Jun 30;20(6):e0327525. doi: 10.1371/journal.pone.0327525 (PMC12208446; doi:10.1371/journal.pone.0327525)
Supplement: S1 Data — (ZIP) [file pone.0327525.s008.zip › s02_2000_ILD.xls]

## Sheet: Sheet1
7.2	-6
12	-2
16	-2
20.8	-5
26	-5
30.8	-4
35.6	-4
40.4	-3
44.4	-4
48.8	-5
52.8	-7
56.4	-7
60	-7
63.6	-7
67.2	-7
70.8	-7
74	-8
78	-12
83.2	-10
88.4	-8
92.8	-10
96.4	-8
99.6	-8
103.2	-9
106.8	-8
110.8	-8
114.8	-9

## Sheet: Sheet2
10.8	-9
18.4	-6
24.4	-13
28.4	-12
32.8	-11
37.2	-11
41.6	-11
45.6	-10
49.6	-10
54.4	-13
59.2	-14
64.4	-15
69.2	-16
73.6	-13
78	-9
82	-4
86	6.39488e-14
91.2	-1
96	-2
100.8	-1
105.2	-1
109.2	6.39488e-14
113.2	-1
117.2	-3
121.2	-4
126	-7
130.8	-9
135.6	-11
140.4	-13
144.8	-13
149.2	-13
153.6	-14
158.4	-14
162.8	-12
167.2	-11
171.2	-10
175.6	-8
180.4	-8
185.6	-7
191.2	-10
197.6	-10
203.6	-7
208.4	-9
212.8	-9
217.2	-9
221.6	-9
225.6	-10
229.6	-10
