# Supplementary material for: Intense low-frequency sound transiently biases human sound lateralisation
Source: PLoS One. 2025 Jun 30;20(6):e0327525. doi: 10.1371/journal.pone.0327525 (PMC12208446; doi:10.1371/journal.pone.0327525)
Supplement: S1 Data — (ZIP) [file pone.0327525.s008.zip › s02_2000_TH.xls]

## Sheet: Sheet1
5.6	21.4808
8.4	19.4808
11.6	19.4808
14.4	21.4808
17.2	22.4808
20	22.4808
22.4	21.4808
25.2	20.4808
28	21.4808
31.2	22.4808
34	22.4808
36.4	23.4808
39.2	24.4808
42	24.4808
44.8	24.4808
48	22.4808
51.2	21.4808
54.4	22.4808
57.2	22.4808
60	22.4808
62.8	22.4808
65.6	21.4808
69.2	22.4808
72.8	22.4808
76	20.4808
78.8	20.4808
81.6	21.4808
84.8	22.4808
87.6	22.4808
90.8	20.4808
94	19.4808
97.2	19.4808
100.8	20.4808
104	22.4808
106.4	20.4808
109.2	15.4808
113.2	14.4808
116.4	16.4808

## Sheet: Sheet2
8.4	29.2177
13.6	22.2177
17.2	22.2177
20	19.2177
23.2	16.2177
27.2	19.2177
31.6	22.2177
34.8	21.2177
38	21.2177
41.6	22.2177
44.8	24.2177
48	26.2177
51.2	28.2177
53.6	27.2177
56.8	24.2177
60.4	24.2177
63.6	26.2177
66.4	27.2177
70	26.2177
73.2	24.2177
76	23.2177
79.6	24.2177
83.2	23.2177
86.8	20.2177
89.6	20.2177
92.8	22.2177
96	24.2177
98.8	24.2177
102	22.2177
105.2	21.2177
108.4	22.2177
111.2	23.2177
114	25.2177
116.8	26.2177
120.4	21.2177
124.8	19.2177
129.2	18.2177
132.8	15.2177
136	15.2177
139.6	17.2177
143.6	18.2177
146.8	17.2177
149.6	19.2177
152	19.2177
154.8	18.2177
157.6	18.2177
160.4	18.2177
163.2	19.2177
166.4	20.2177
169.2	20.2177
172	20.2177
174.8	20.2177
178	18.2177
181.6	18.2177
184.8	20.2177
187.6	20.2177
191.2	15.2177
195.6	12.2177
198.8	13.2177
202.8	16.2177
206.8	17.2177
210.8	17.2177
214.8	17.2177
219.2	18.2177
223.2	20.2177
226.8	20.2177
230.4	20.2177
234	21.2177
