# Supplementary material for: Intense low-frequency sound transiently biases human sound lateralisation
Source: PLoS One. 2025 Jun 30;20(6):e0327525. doi: 10.1371/journal.pone.0327525 (PMC12208446; doi:10.1371/journal.pone.0327525)
Supplement: S1 Data — (ZIP) [file pone.0327525.s008.zip › s02_4000_ILD.xls]

## Sheet: Sheet1
9.2	16
14	12
18.8	8
24.4	8
30	8
35.6	7
40.8	6
46.4	5
51.2	6
56	6
60.8	6
65.6	5
70	5
74.8	7
79.6	9
84	10
89.6	7
96	9
102.4	10
108	6
113.2	4

## Sheet: Sheet2
10.4	6
19.2	5
26.8	8
33.2	4
38.4	6
43.2	5
47.6	5
52	6
56.8	6
61.2	4
65.6	2
70.8	3
75.2	6
80	9
84.4	12
88.8	14
93.6	15
98.4	18
104	18
108.8	14
113.2	12
118	11
122.4	11
126.8	11
131.6	8
136.4	4
140.8	2
146	3
150.4	7
154.8	11
159.6	13
164	14
168.4	16
173.2	19
178.4	19
182.4	13
186.8	5
192	2
197.2	1
202	-1
206.4	-2
211.2	-3
215.6	-3
220.4	-1
225.2	1.82965e-13
230	1.9007e-13
234.4	2
