# Supplementary material for: Intense low-frequency sound transiently biases human sound lateralisation
Source: PLoS One. 2025 Jun 30;20(6):e0327525. doi: 10.1371/journal.pone.0327525 (PMC12208446; doi:10.1371/journal.pone.0327525)
Supplement: S1 Data — (ZIP) [file pone.0327525.s008.zip › s02_4000_TH.xls]

## Sheet: Sheet1
4.4	29.621
7.6	27.621
11.2	27.621
14.4	28.621
17.2	25.621
19.2	24.621
21.6	24.621
24.4	23.621
27.6	25.621
30.8	27.621
34	29.621
37.2	30.621
40	28.621
42.4	28.621
45.2	29.621
47.6	30.621
50	29.621
52.4	26.621
55.6	26.621
58.4	28.621
60.8	28.621
63.6	27.621
66.4	28.621
69.6	28.621
72.8	27.621
75.6	27.621
78.4	27.621
80.8	28.621
83.6	29.621
86.8	27.621
90.4	27.621
94	27.621
97.2	26.621
100	28.621
102.8	29.621
105.6	28.621
108.8	27.621
111.6	27.621
114.4	28.621
117.2	30.621

## Sheet: Sheet2
12	38.4446
18.8	27.4446
23.2	29.4446
27.6	30.4446
31.6	32.4446
35.2	32.4446
38.4	33.4446
42	34.4446
45.2	35.4446
48.4	34.4446
51.2	33.4446
54.4	32.4446
56.8	33.4446
59.6	34.4446
62.8	32.4446
66	31.4446
69.2	32.4446
72	33.4446
75.2	33.4446
78.4	33.4446
81.6	34.4446
84.4	35.4446
87.6	36.4446
90	35.4446
92.4	35.4446
94.8	34.4446
97.6	30.4446
101.2	30.4446
104.8	30.4446
108.4	30.4446
111.6	32.4446
114.8	35.4446
118.8	36.4446
121.6	33.4446
124.4	31.4446
127.2	29.4446
130	27.4446
133.6	29.4446
137.2	32.4446
139.6	31.4446
142.4	30.4446
145.2	31.4446
148.4	31.4446
151.6	31.4446
155.2	29.4446
158.8	27.4446
162	27.4446
165.6	28.4446
169.2	28.4446
172.8	28.4446
176.4	28.4446
179.6	27.4446
183.2	26.4446
186.8	26.4446
190	27.4446
193.2	27.4446
196.4	28.4446
199.2	28.4446
202	27.4446
205.2	26.4446
208	26.4446
210.8	26.4446
213.6	25.4446
217.2	26.4446
220.8	26.4446
224.4	26.4446
228	25.4446
232.4	26.4446
