# Supplementary material for: Intense low-frequency sound transiently biases human sound lateralisation
Source: PLoS One. 2025 Jun 30;20(6):e0327525. doi: 10.1371/journal.pone.0327525 (PMC12208446; doi:10.1371/journal.pone.0327525)
Supplement: S1 Data — (ZIP) [file pone.0327525.s008.zip › s02_500_ILD.xls]

## Sheet: Sheet1
7.6	-4
14	-3
20	-3
25.2	1.77636e-14
30	2.13163e-14
35.2	-2
40.8	-3
46	-3
51.2	-2
56.4	4.35207e-14
62	3
67.6	4
72.4	6.30607e-14
76.8	-2
82	7.28306e-14
87.6	1
92.4	-1
97.2	-4
102.8	-4
108.4	-4
114	-4

## Sheet: Sheet2
7.6	5
12.8	2
17.6	2
22.4	1
26.8	1
30.8	-1
34.8	-3
39.6	4.79616e-14
44.8	3
48.8	1
52.8	-2
57.6	-2
62.4	-1
67.2	1
72	2
76.8	1
81.2	9.23706e-14
86.4	1
91.2	2
95.6	1.04805e-13
100.4	-3
105.6	-3
110.4	-2
116.8	6
124	11
129.6	9
135.2	6
140.8	2
145.2	4
149.6	5
154.4	3
159.6	4
165.2	5
170.4	5
175.6	5
180.4	3
185.2	1
190	1.98952e-13
195.2	-1
200	-2
205.2	-3
210.4	-3
215.2	-2
220.4	-1
225.2	2.45137e-13
230	-1
234	2.54907e-13
