# Supplementary material for: Intense low-frequency sound transiently biases human sound lateralisation
Source: PLoS One. 2025 Jun 30;20(6):e0327525. doi: 10.1371/journal.pone.0327525 (PMC12208446; doi:10.1371/journal.pone.0327525)
Supplement: S1 Data — (ZIP) [file pone.0327525.s008.zip › s02_500_TH.xls]

## Sheet: Sheet1
6	17.9421
9.2	17.9421
12.8	19.9421
16.8	20.9421
20.4	20.9421
23.6	21.9421
26.8	20.9421
29.2	21.9421
32	23.9421
35.2	23.9421
38.8	24.9421
42.8	21.9421
46.8	17.9421
50	18.9421
52.8	19.9421
56	20.9421
58.8	21.9421
62	22.9421
64.4	21.9421
67.2	19.9421
70.4	18.9421
73.2	18.9421
76	18.9421
78.4	19.9421
81.2	21.9421
84.4	22.9421
87.2	22.9421
90	21.9421
93.6	23.9421
97.2	25.9421
100	23.9421
102.8	22.9421
105.6	22.9421
108.4	22.9421
111.2	23.9421
114	25.9421
116.4	25.9421

## Sheet: Sheet2
4.8	23.9976
8.4	21.9976
11.6	22.9976
14	21.9976
16.8	20.9976
19.2	19.9976
22.4	16.9976
26	16.9976
29.2	17.9976
32.4	17.9976
35.2	19.9976
38	20.9976
40.8	19.9976
44	19.9976
47.6	18.9976
50.8	17.9976
54	17.9976
57.6	18.9976
60.8	19.9976
64	18.9976
66.8	18.9976
69.6	19.9976
72.4	21.9976
75.2	22.9976
78	22.9976
80.8	23.9976
84	23.9976
87.2	22.9976
90	22.9976
92.8	22.9976
95.6	22.9976
98.4	23.9976
101.6	24.9976
104.4	24.9976
107.2	23.9976
110.4	22.9976
112.8	23.9976
115.6	25.9976
119.2	24.9976
122.4	22.9976
125.2	21.9976
128.4	21.9976
131.6	22.9976
134.4	22.9976
137.2	22.9976
140	22.9976
142.8	21.9976
146.4	22.9976
150	22.9976
153.6	23.9976
157.6	24.9976
161.2	24.9976
164.4	25.9976
167.6	24.9976
170.4	24.9976
173.6	26.9976
177.2	26.9976
180.4	25.9976
184	23.9976
188	22.9976
191.6	22.9976
195.2	23.9976
199.2	24.9976
202.4	23.9976
206	21.9976
210	20.9976
213.6	20.9976
217.2	20.9976
220.8	19.9976
224.8	19.9976
228.4	21.9976
232	22.9976
