# Supplementary material for: Intense low-frequency sound transiently biases human sound lateralisation
Source: PLoS One. 2025 Jun 30;20(6):e0327525. doi: 10.1371/journal.pone.0327525 (PMC12208446; doi:10.1371/journal.pone.0327525)
Supplement: S1 Data — (ZIP) [file pone.0327525.s008.zip › s03_1000_ILD.xls]

## Sheet: Sheet1
8.4	1.06581e-14
16	2
22.8	-1
28.8	-1
34.8	-1
41.2	-3
47.6	-5
54	-7
61.2	-5
68.8	-5
76.4	-4
84.4	-3
91.6	-5
98.4	-6
106.4	-3
114.4	-2

## Sheet: Sheet2
6.8	6.21725e-15
13.6	-2
20.8	-3
28	-5
35.2	-7
41.6	-6
48.4	-5
55.6	-8
63.6	-8
71.2	-5
78	-4
85.6	-5
93.6	-3
101.2	1.1724e-13
108	-2
114	1.3145e-13
119.6	-1
125.2	-3
131.2	-2
137.6	-1
143.6	-1
149.6	-2
156.8	1
164.8	-2
173.6	-3
181.6	-2
189.6	-2
198	-3
206	-4
214	-3
221.2	-4
228	-2
