# Supplementary material for: Intense low-frequency sound transiently biases human sound lateralisation
Source: PLoS One. 2025 Jun 30;20(6):e0327525. doi: 10.1371/journal.pone.0327525 (PMC12208446; doi:10.1371/journal.pone.0327525)
Supplement: S1 Data — (ZIP) [file pone.0327525.s008.zip › s03_1000_TH.xls]

## Sheet: Sheet1
4.8	12.007
6.4	9.00695
8.8	9.00695
11.2	9.00695
13.6	8.00695
15.6	8.00695
17.6	9.00695
20	9.00695
22.4	9.00695
24.8	10.007
26.8	10.007
28.8	10.007
30.8	10.007
32.8	9.00695
35.2	9.00695
37.6	9.00695
40	8.00695
42	8.00695
43.6	7.00695
45.6	6.00695
47.6	6.00695
49.2	7.00695
51.2	8.00695
53.2	8.00695
55.2	9.00695
57.6	10.007
59.2	9.00695
61.2	8.00695
63.2	8.00695
65.2	8.00695
66.8	7.00695
68.4	7.00695
70.4	8.00695
72	9.00695
73.6	9.00695
75.2	9.00695
77.2	10.007
79.2	9.00695
81.6	8.00695
83.6	8.00695
85.6	9.00695
88	10.007
89.6	9.00695
91.6	8.00695
94	10.007
96.4	12.007
98	11.007
100	10.007
101.6	8.00695
102.8	7.00695
104.8	8.00695
106.4	9.00695
108	9.00695
110	8.00695
112	8.00695
113.6	9.00695
115.2	9.00695
117.2	8.00695

## Sheet: Sheet2
2.4	10.6621
4	9.66213
5.6	7.66213
7.6	7.66213
9.6	7.66213
11.6	7.66213
13.6	7.66213
15.6	7.66213
17.6	6.66213
20	6.66213
22.4	7.66213
24	5.66213
25.6	2.66213
27.6	0.662126
29.6	-0.337874
31.6	0.662126
34	1.66213
36	1.66213
38	1.66213
40.4	3.66213
42.4	6.66213
44.4	7.66213
46	8.66213
47.6	8.66213
49.6	7.66213
51.6	7.66213
53.2	8.66213
54.8	7.66213
56	6.66213
57.6	6.66213
59.2	6.66213
60.8	6.66213
62.4	6.66213
64	6.66213
65.6	6.66213
67.6	7.66213
69.2	8.66213
70.8	8.66213
72.4	8.66213
74.4	9.66213
76.4	9.66213
78	8.66213
80	7.66213
82	7.66213
83.6	8.66213
85.2	8.66213
86.8	8.66213
88.4	8.66213
90	8.66213
91.6	8.66213
93.6	7.66213
95.6	7.66213
97.2	8.66213
99.2	9.66213
101.2	9.66213
102.8	8.66213
104.4	9.66213
105.6	10.6621
107.6	9.66213
109.2	8.66213
111.2	7.66213
113.2	7.66213
114.8	8.66213
116.4	8.66213
118	8.66213
119.6	8.66213
121.2	9.66213
122.4	10.6621
124.4	9.66213
126	8.66213
127.6	8.66213
129.6	9.66213
131.2	10.6621
133.2	11.6621
135.2	11.6621
136.8	10.6621
138.4	10.6621
140	10.6621
142	9.66213
143.6	8.66213
145.6	7.66213
147.6	7.66213
149.2	8.66213
150.8	8.66213
152.8	7.66213
154.8	7.66213
156.4	8.66213
158	8.66213
159.6	8.66213
161.2	8.66213
162.8	8.66213
164.4	8.66213
166	9.66213
167.2	10.6621
168.8	10.6621
170.4	10.6621
172	10.6621
173.6	10.6621
175.2	11.6621
176.8	13.6621
178.8	13.6621
180.4	12.6621
182	12.6621
183.6	12.6621
185.2	12.6621
186.8	12.6621
188.4	12.6621
190.4	13.6621
192	14.6621
193.6	14.6621
195.6	13.6621
197.6	13.6621
199.6	13.6621
201.6	13.6621
203.6	13.6621
205.2	12.6621
207.6	9.66213
210	7.66213
212	7.66213
214	7.66213
216	6.66213
218	4.66213
220	3.66213
222	4.66213
224	7.66213
225.2	8.66213
226.8	9.66213
228	10.6621
229.6	11.6621
230.8	11.6621
232	11.6621
233.2	12.6621
235.2	11.6621
