# Supplementary material for: Intense low-frequency sound transiently biases human sound lateralisation
Source: PLoS One. 2025 Jun 30;20(6):e0327525. doi: 10.1371/journal.pone.0327525 (PMC12208446; doi:10.1371/journal.pone.0327525)
Supplement: S1 Data — (ZIP) [file pone.0327525.s008.zip › s03_2000_ILD.xls]

## Sheet: Sheet1
6	-4
10.4	-1
14.4	1
18.8	1.77636e-14
23.6	-1
28	-1
32.8	1
38	2.93099e-14
43.2	-2
48.4	-3
54	-1
60.4	-3
66.8	-4
73.6	-5
80	-7
85.6	-6
91.6	-4
98	-4
104.4	-5
110.8	-8

## Sheet: Sheet2
6.8	1
12.4	-1
17.6	-1
23.2	2
29.6	2
35.6	-1
40.8	-1
45.6	-2
51.2	-6
57.6	-7
63.2	-6
68.8	-6
75.2	-9
81.6	-11
87.2	-9
92.8	-6
99.6	-8
106.8	-8
113.6	-6
120	-7
126	-8
132.8	-7
139.2	-5
144.8	-6
150.4	-5
155.6	-5
160.8	-5
166	-4
172	-5
178	-4
184.4	-3
190.4	-2
197.2	-3
203.6	-5
209.2	-4
215.2	-2
222	-4
229.2	-4
