# Supplementary material for: Intense low-frequency sound transiently biases human sound lateralisation
Source: PLoS One. 2025 Jun 30;20(6):e0327525. doi: 10.1371/journal.pone.0327525 (PMC12208446; doi:10.1371/journal.pone.0327525)
Supplement: S1 Data — (ZIP) [file pone.0327525.s008.zip › s03_2000_TH.xls]

## Sheet: Sheet1
4.4	23.4808
6	24.4808
7.2	24.4808
8.4	23.4808
10	23.4808
11.6	23.4808
13.2	23.4808
14.8	23.4808
16.8	24.4808
18.4	25.4808
20	24.4808
21.2	23.4808
22.8	22.4808
24	22.4808
25.2	23.4808
26.8	24.4808
28	24.4808
29.2	24.4808
30.4	24.4808
31.6	23.4808
33.2	23.4808
34.8	24.4808
36	24.4808
37.2	24.4808
38.4	24.4808
39.6	23.4808
41.2	22.4808
42.4	21.4808
44	21.4808
45.6	22.4808
46.8	23.4808
48.4	23.4808
50	22.4808
51.2	22.4808
52.4	23.4808
54	24.4808
55.2	24.4808
56.4	23.4808
58	22.4808
59.2	21.4808
60.8	21.4808
62.4	22.4808
63.6	23.4808
65.2	24.4808
66.4	24.4808
67.6	24.4808
68.8	25.4808
70.4	25.4808
72	24.4808
73.2	24.4808
74.4	24.4808
75.6	23.4808
77.2	23.4808
78.8	24.4808
80	24.4808
81.6	22.4808
83.6	22.4808
85.2	24.4808
86.4	24.4808
87.6	23.4808
89.2	22.4808
90.4	21.4808
92.4	22.4808
94.4	22.4808
96	21.4808
98	20.4808
100	20.4808
101.6	21.4808
103.2	21.4808
105.2	20.4808
107.2	21.4808
109.6	22.4808
111.2	20.4808
112.4	19.4808
114.4	21.4808
116.8	22.4808

## Sheet: Sheet2
2.4	25.1565
4.4	26.1565
6.8	24.1565
8.8	21.1565
10.4	21.1565
12	21.1565
13.6	21.1565
15.2	21.1565
16.8	21.1565
18.4	21.1565
20	22.1565
21.2	23.1565
23.2	22.1565
24.8	21.1565
26.4	21.1565
28	21.1565
29.6	21.1565
31.2	20.1565
32.4	19.1565
34	19.1565
35.6	19.1565
37.2	19.1565
38.8	19.1565
40.4	19.1565
42	19.1565
43.6	19.1565
45.2	20.1565
46.4	21.1565
48	21.1565
49.6	21.1565
51.2	21.1565
52.8	21.1565
54.8	19.1565
57.2	18.1565
58.8	20.1565
60	21.1565
61.6	21.1565
63.2	20.1565
64.4	19.1565
66	19.1565
67.6	19.1565
69.2	19.1565
70.8	19.1565
72.4	19.1565
74	19.1565
75.6	19.1565
77.2	19.1565
79.2	20.1565
80.8	22.1565
82	22.1565
83.2	21.1565
85.2	22.1565
87.2	22.1565
89.2	22.1565
91.2	22.1565
92.8	21.1565
94.4	21.1565
96	21.1565
97.6	21.1565
99.2	21.1565
100.8	21.1565
102.8	22.1565
104.4	23.1565
106.4	24.1565
108.4	24.1565
110	23.1565
111.6	23.1565
113.2	23.1565
114.8	23.1565
116.4	23.1565
118	23.1565
120	24.1565
122	24.1565
124	25.1565
126	27.1565
127.6	27.1565
129.6	26.1565
131.2	25.1565
133.2	24.1565
135.2	25.1565
137.6	26.1565
139.2	25.1565
141.2	24.1565
142.8	23.1565
144.8	22.1565
147.2	24.1565
149.2	28.1565
150.4	29.1565
152.4	28.1565
154.4	28.1565
156.4	28.1565
158	27.1565
160	26.1565
162	27.1565
164	29.1565
165.6	29.1565
167.2	29.1565
169.2	30.1565
171.2	30.1565
172.8	29.1565
174.4	29.1565
176	29.1565
177.6	29.1565
179.2	29.1565
180.8	29.1565
182.4	29.1565
184	29.1565
185.6	29.1565
187.2	29.1565
188.8	29.1565
190.4	29.1565
192	28.1565
193.2	27.1565
194.8	27.1565
196.4	27.1565
198	27.1565
200	26.1565
201.6	25.1565
203.2	25.1565
204.8	24.1565
206	24.1565
207.2	25.1565
208.8	25.1565
210.4	24.1565
211.6	23.1565
213.6	24.1565
215.2	25.1565
216.8	25.1565
218.4	26.1565
219.6	27.1565
221.2	27.1565
222.8	26.1565
224	25.1565
225.6	25.1565
227.2	25.1565
228.8	25.1565
230.4	25.1565
232	24.1565
233.2	24.1565
234.4	25.1565
236	26.1565
