# Supplementary material for: Intense low-frequency sound transiently biases human sound lateralisation
Source: PLoS One. 2025 Jun 30;20(6):e0327525. doi: 10.1371/journal.pone.0327525 (PMC12208446; doi:10.1371/journal.pone.0327525)
Supplement: S1 Data — (ZIP) [file pone.0327525.s008.zip › s03_4000_ILD.xls]

## Sheet: Sheet1
5.6	2
10	1.68754e-14
14.4	-1
19.2	2
24.8	3
30	3
35.2	2
40.4	-1
44.8	-1
48.8	-3
52.4	-4
56.4	-4
60.4	-3
64.4	-1
68.8	-2
73.6	-2
78	1
81.6	2
86.4	-1
91.6	-1
96.4	1.11022e-13
101.6	1
106.8	1.2168e-13
112.4	1.27898e-13

## Sheet: Sheet2
4.8	2
9.2	3
13.6	2
18.4	1
22.8	2.57572e-14
27.6	3.10862e-14
32.4	3.64153e-14
37.2	3.64153e-14
42.4	-2
48	-2
53.2	4.44089e-14
57.6	-2
62	-4
67.2	-2
72.8	-1
77.6	-2
82.4	-2
87.6	-1
92.8	-1
98.4	1
104.4	1
110.4	1
116.8	-2
123.6	-4
130	-3
136	-2
142	1.48326e-13
148	1
154.4	-2
161.2	-4
167.6	-3
173.2	-5
177.6	-1
181.6	1
186	1
190.4	2
194.8	5
198.4	5
202.4	3
206.8	3
211.2	2
216	2
220.8	2
226	3
231.2	3
