# Supplementary material for: Intense low-frequency sound transiently biases human sound lateralisation
Source: PLoS One. 2025 Jun 30;20(6):e0327525. doi: 10.1371/journal.pone.0327525 (PMC12208446; doi:10.1371/journal.pone.0327525)
Supplement: S1 Data — (ZIP) [file pone.0327525.s008.zip › s03_4000_TH.xls]

## Sheet: Sheet1
6	13.621
7.6	10.621
10.4	11.621
12.8	13.621
14.4	12.621
16.4	11.621
18	10.621
20	9.62105
22	10.621
24.4	11.621
26	10.621
27.6	11.621
28.8	11.621
30	11.621
31.2	12.621
32.8	12.621
34.4	12.621
36	12.621
37.6	12.621
39.6	11.621
41.6	11.621
43.2	12.621
44.8	12.621
46.4	12.621
48	11.621
49.2	11.621
50.8	13.621
52.4	15.621
53.6	15.621
54.8	14.621
56.4	14.621
58	14.621
59.6	13.621
60.8	12.621
62.8	13.621
64.8	13.621
66.8	13.621
68.4	15.621
69.6	15.621
71.2	13.621
73.2	13.621
74.8	14.621
76.4	14.621
78	14.621
80	15.621
82	14.621
84.4	13.621
86.4	13.621
88.4	13.621
90	14.621
91.6	14.621
93.2	14.621
94.8	13.621
96.4	11.621
98.4	11.621
100	13.621
101.2	13.621
102.8	11.621
104.8	11.621
106.4	12.621
108	12.621
109.6	12.621
111.2	12.621
112.8	12.621
114.4	12.621
116.4	11.621

## Sheet: Sheet2
2.8	9.95438
5.2	7.95438
6.8	9.95438
8.4	11.9544
10.4	11.9544
12	10.9544
13.6	10.9544
15.2	10.9544
17.2	9.95438
19.2	9.95438
21.2	9.95438
22.8	8.95438
24.8	7.95438
26.8	8.95438
28.8	10.9544
30.8	11.9544
32.8	11.9544
34.4	9.95438
36	7.95438
38	7.95438
40	7.95438
41.6	6.95438
43.2	6.95438
45.2	7.95438
47.2	7.95438
49.2	7.95438
50.8	9.95438
52	10.9544
53.6	11.9544
54.8	12.9544
56.4	12.9544
58	12.9544
60	11.9544
61.6	9.95438
62.8	8.95438
64.4	8.95438
66	8.95438
67.6	8.95438
69.2	8.95438
71.2	10.9544
73.2	13.9544
74.4	13.9544
75.6	12.9544
77.2	12.9544
78.8	12.9544
80.4	12.9544
82	12.9544
83.6	12.9544
85.2	12.9544
87.2	13.9544
88.8	15.9544
90	15.9544
91.2	14.9544
93.2	15.9544
94.8	17.9544
96	18.9544
97.6	18.9544
99.2	17.9544
100.4	17.9544
101.6	17.9544
102.8	17.9544
104	17.9544
105.6	15.9544
107.6	15.9544
109.2	16.9544
110.8	15.9544
112	14.9544
114	15.9544
115.6	16.9544
117.2	16.9544
118.8	16.9544
120.4	15.9544
121.6	14.9544
123.2	14.9544
124.8	15.9544
126	15.9544
127.2	14.9544
128.8	14.9544
130.4	15.9544
131.6	16.9544
133.2	17.9544
134.4	18.9544
136	18.9544
137.6	18.9544
139.2	18.9544
140.8	17.9544
142	16.9544
143.6	15.9544
144.8	14.9544
146.8	16.9544
148.8	18.9544
150.4	18.9544
152	18.9544
153.2	16.9544
154.8	13.9544
156.8	13.9544
158.4	14.9544
160	14.9544
161.6	14.9544
163.2	14.9544
164.8	15.9544
166	15.9544
167.2	15.9544
168.4	15.9544
169.6	14.9544
171.2	14.9544
172.8	15.9544
174	16.9544
175.6	17.9544
176.8	17.9544
178	17.9544
179.2	18.9544
181.2	17.9544
182.8	15.9544
184	14.9544
186	15.9544
187.6	16.9544
189.2	16.9544
190.8	16.9544
192.8	17.9544
194.8	17.9544
196.4	15.9544
198	13.9544
200	13.9544
201.6	15.9544
202.8	15.9544
204	14.9544
205.6	13.9544
207.2	11.9544
209.6	13.9544
211.6	16.9544
213.6	17.9544
215.6	17.9544
217.2	16.9544
218.8	16.9544
220.8	18.9544
223.6	17.9544
226	15.9544
227.6	16.9544
229.2	16.9544
230.8	16.9544
232.4	16.9544
234.4	14.9544
