# Supplementary material for: Intense low-frequency sound transiently biases human sound lateralisation
Source: PLoS One. 2025 Jun 30;20(6):e0327525. doi: 10.1371/journal.pone.0327525 (PMC12208446; doi:10.1371/journal.pone.0327525)
Supplement: S1 Data — (ZIP) [file pone.0327525.s008.zip › s03_500_ILD.xls]

## Sheet: Sheet1
6.8	5
11.6	4
16.4	4
21.2	4
26	5
30.4	5
34.8	5
39.2	6
44	6
49.2	8
55.2	7
60.8	5
65.6	6
70.4	6
75.2	6
80	6
85.6	3
91.2	2
96.8	3
102	3
107.2	3
112.4	4

## Sheet: Sheet2
6.4	10
10.8	11
15.2	10
20	10
24.8	11
28.8	9
32.8	6
37.6	6
42.8	5
47.6	4
52.8	3
58	3
63.2	2
69.6	5
76.4	5
83.2	5
89.6	6
96	5
102	4
108.8	6
115.2	10
121.2	11
127.2	10
133.6	10
140.4	8
147.6	7
154.4	7
160.8	6
167.2	7
172.8	5
178.4	3
184.4	4
190.8	4
197.2	4
203.2	6
209.2	7
215.6	4
222.8	3
230	1
