# Supplementary material for: Intense low-frequency sound transiently biases human sound lateralisation
Source: PLoS One. 2025 Jun 30;20(6):e0327525. doi: 10.1371/journal.pone.0327525 (PMC12208446; doi:10.1371/journal.pone.0327525)
Supplement: S1 Data — (ZIP) [file pone.0327525.s008.zip › s03_500_TH.xls]

## Sheet: Sheet1
4	18.9421
5.2	17.9421
6.8	17.9421
8.4	17.9421
10	16.9421
11.2	16.9421
12.8	18.9421
14.8	18.9421
16.8	19.9421
18.8	21.9421
20.4	20.9421
22	18.9421
23.6	17.9421
25.2	17.9421
27.2	19.9421
29.2	21.9421
30.8	21.9421
32.8	20.9421
34.8	20.9421
36.4	21.9421
38	20.9421
39.6	18.9421
41.6	18.9421
43.6	18.9421
45.6	18.9421
47.2	19.9421
48.8	19.9421
50.8	18.9421
52.8	18.9421
54.4	19.9421
56	19.9421
57.6	19.9421
59.2	18.9421
60.4	17.9421
62	17.9421
63.6	17.9421
65.6	18.9421
67.6	18.9421
69.6	18.9421
71.6	18.9421
73.6	18.9421
75.6	18.9421
77.2	17.9421
79.2	16.9421
81.2	16.9421
83.2	16.9421
85.2	16.9421
86.8	18.9421
88	18.9421
89.6	16.9421
92	19.9421
94.8	21.9421
96.8	19.9421
98.8	18.9421
100.8	19.9421
103.2	19.9421
105.2	17.9421
106.8	17.9421
108.8	18.9421
110.4	19.9421
112	19.9421
114	17.9421
116.8	18.9421

## Sheet: Sheet2
4	22.1356
6.4	20.1356
8.4	20.1356
10	19.1356
12	18.1356
14	18.1356
16	18.1356
18	19.1356
20	21.1356
21.6	21.1356
23.6	20.1356
25.6	20.1356
27.6	20.1356
29.6	20.1356
31.2	21.1356
33.2	22.1356
35.2	22.1356
37.2	22.1356
38.8	23.1356
40.8	24.1356
43.2	22.1356
45.6	21.1356
48	22.1356
50	22.1356
52	21.1356
54.8	22.1356
57.2	23.1356
59.6	23.1356
62	24.1356
64	25.1356
66.4	26.1356
68.4	26.1356
70.4	26.1356
72.4	26.1356
74.4	26.1356
76.4	26.1356
78.4	26.1356
80.4	26.1356
82.4	25.1356
84.8	24.1356
86.4	25.1356
88	25.1356
90	24.1356
91.6	23.1356
93.6	22.1356
95.6	22.1356
97.2	23.1356
99.2	24.1356
100.8	25.1356
102.4	24.1356
103.6	23.1356
105.6	24.1356
107.2	25.1356
108.8	25.1356
110.8	23.1356
112.8	21.1356
114.8	20.1356
116.8	20.1356
118.4	22.1356
119.6	23.1356
121.6	22.1356
123.2	21.1356
124.8	21.1356
126.8	22.1356
128.8	22.1356
130.4	21.1356
132	21.1356
134	22.1356
135.6	23.1356
137.2	22.1356
138.8	20.1356
140.4	19.1356
142.4	18.1356
144	17.1356
146	16.1356
148	16.1356
150	15.1356
152.8	16.1356
155.2	18.1356
156.8	17.1356
158.4	17.1356
160	17.1356
162	16.1356
164	16.1356
165.6	18.1356
166.8	19.1356
168.4	19.1356
170	19.1356
172	18.1356
173.6	17.1356
175.6	16.1356
177.6	16.1356
179.6	16.1356
181.6	17.1356
183.6	19.1356
185.6	20.1356
187.6	20.1356
189.6	21.1356
191.6	23.1356
193.2	23.1356
194.8	23.1356
196.4	23.1356
198.4	21.1356
200.4	19.1356
202	19.1356
203.6	19.1356
205.2	19.1356
206.8	19.1356
209.2	16.1356
211.6	15.1356
214	16.1356
215.6	15.1356
217.2	15.1356
219.2	16.1356
220.8	17.1356
222.4	17.1356
224	18.1356
225.2	19.1356
226.8	20.1356
228	21.1356
229.6	21.1356
231.2	21.1356
233.2	20.1356
234.8	19.1356
