# Supplementary material for: Intense low-frequency sound transiently biases human sound lateralisation
Source: PLoS One. 2025 Jun 30;20(6):e0327525. doi: 10.1371/journal.pone.0327525 (PMC12208446; doi:10.1371/journal.pone.0327525)
Supplement: S1 Data — (ZIP) [file pone.0327525.s008.zip › s04_1000_ILD.xls]

## Sheet: Sheet1
8	7
13.6	6
19.2	6
24.8	6
30.8	5
36.4	3
41.6	2
47.2	1
52	2
57.2	4
62.8	5
67.6	4
72.8	3
78	3
83.2	3
88	2
93.2	1
98	-1
102	1
106	3
110	4
114.4	5

## Sheet: Sheet2
8	3
14	-1
19.2	-1
24	-2
28.8	-2
33.6	-2
38.8	-3
44	-2
50	-4
56.4	-5
62	-4
68	-2
74	1
78.8	8.70415e-14
83.6	8.79297e-14
88.8	1
93.6	2
98.4	2
103.2	2
108	2
112.8	2
117.6	2
122	4
126.4	5
130.4	7
134	8
138.4	7
142.8	8
147.6	8
152	6
156.8	3
162	3
166.8	4
171.6	4
176.4	5
180.4	4
184.4	4
188.8	5
192.8	6
196.4	4
199.6	4
202.8	4
206	4
209.2	4
212.8	2
217.2	3
221.6	3
225.6	1
229.2	2.21156e-13
233.6	2
