# Supplementary material for: Intense low-frequency sound transiently biases human sound lateralisation
Source: PLoS One. 2025 Jun 30;20(6):e0327525. doi: 10.1371/journal.pone.0327525 (PMC12208446; doi:10.1371/journal.pone.0327525)
Supplement: S1 Data — (ZIP) [file pone.0327525.s008.zip › s04_1000_TH.xls]

## Sheet: Sheet1
3.6	18.007
4.8	17.007
6.4	16.007
7.6	15.007
9.2	15.007
10.8	16.007
12	17.007
13.6	18.007
14.8	19.007
16.4	19.007
18	18.007
19.6	16.007
21.2	15.007
22.8	16.007
24	17.007
25.6	18.007
26.8	18.007
28	17.007
29.6	16.007
30.8	16.007
32.4	18.007
33.6	21.007
34.8	23.007
36.8	21.007
39.2	20.007
41.2	19.007
43.6	18.007
45.6	17.007
48	16.007
49.6	17.007
51.2	17.007
53.2	16.007
55.2	16.007
57.2	16.007
59.2	16.007
60.8	17.007
62.4	17.007
64	18.007
65.6	20.007
67.6	20.007
69.6	20.007
71.2	21.007
72.8	20.007
74.4	17.007
76.8	16.007
78.8	16.007
80.8	17.007
82.8	19.007
84.4	19.007
86	19.007
87.6	19.007
89.2	19.007
90.8	18.007
92	17.007
93.6	17.007
95.2	17.007
96.8	17.007
98.4	17.007
100	17.007
101.6	18.007
102.8	19.007
104.4	19.007
106	19.007
107.6	19.007
109.2	19.007
110.8	19.007
112.4	19.007
114	19.007
115.6	18.007
116.8	17.007

## Sheet: Sheet2
2.4	19.807
4	18.807
5.2	17.807
6.8	16.807
8	15.807
9.6	15.807
11.2	16.807
12.4	17.807
14	18.807
15.2	18.807
16.4	18.807
17.6	18.807
18.8	18.807
20	18.807
21.2	17.807
22.8	16.807
24	16.807
25.2	17.807
26.8	18.807
28	18.807
29.2	17.807
30.8	17.807
32.4	18.807
33.6	19.807
35.2	20.807
36.4	20.807
37.6	19.807
39.2	19.807
40.8	19.807
42.4	18.807
43.6	17.807
45.2	16.807
46.4	15.807
48.4	17.807
50.4	19.807
52	19.807
53.6	19.807
55.2	19.807
56.8	19.807
58.4	19.807
60	19.807
61.6	19.807
63.6	18.807
65.2	17.807
66.8	18.807
68.4	20.807
70	21.807
71.6	21.807
73.2	22.807
74.4	22.807
76	20.807
77.6	18.807
78.8	17.807
80.4	17.807
82	17.807
83.6	17.807
85.2	18.807
86.4	19.807
88	20.807
89.2	21.807
90.8	21.807
92.4	21.807
94	21.807
95.6	20.807
96.8	19.807
98.4	19.807
100	20.807
101.2	20.807
102.4	19.807
104	18.807
105.2	17.807
106.8	17.807
108.8	16.807
110.4	15.807
112	15.807
113.6	15.807
115.2	15.807
116.8	15.807
118.4	15.807
120	15.807
121.6	15.807
123.2	15.807
124.8	15.807
126.8	16.807
128.4	17.807
130	16.807
132.4	10.807
136	10.807
138.4	15.807
140	15.807
141.6	16.807
142.8	17.807
144.4	17.807
146	16.807
147.2	15.807
148.8	15.807
150.4	15.807
152	15.807
153.6	16.807
154.8	16.807
156	16.807
157.2	17.807
158.8	18.807
160	18.807
161.2	17.807
162.8	16.807
164	16.807
165.2	16.807
166.4	16.807
167.6	16.807
168.8	16.807
170	17.807
171.6	17.807
173.2	16.807
174.4	16.807
175.6	16.807
176.8	15.807
178.4	14.807
179.6	13.807
181.2	13.807
182.8	14.807
184	15.807
185.6	15.807
187.2	15.807
188.8	15.807
190.4	15.807
192	15.807
193.6	14.807
195.2	12.807
197.2	13.807
199.2	16.807
200.4	17.807
202	18.807
203.2	19.807
205.2	18.807
206.8	16.807
208.4	14.807
210	13.807
211.6	13.807
213.6	14.807
215.2	15.807
217.2	16.807
218.8	17.807
220.4	17.807
222	17.807
223.6	16.807
224.8	15.807
226.4	15.807
228	15.807
229.6	15.807
231.2	16.807
232.4	17.807
234	17.807
235.6	17.807
