# Supplementary material for: Intense low-frequency sound transiently biases human sound lateralisation
Source: PLoS One. 2025 Jun 30;20(6):e0327525. doi: 10.1371/journal.pone.0327525 (PMC12208446; doi:10.1371/journal.pone.0327525)
Supplement: S1 Data — (ZIP) [file pone.0327525.s008.zip › s04_2000_ILD.xls]

## Sheet: Sheet1
9.6	11
15.2	6
20.4	5
25.6	5
31.2	3
36.8	2
42.8	1
48.8	1
54	4
59.2	6
65.2	5
70.4	2
75.6	7.81597e-14
81.6	1
87.6	1
93.2	1.05693e-13
98.8	1
104	2
110	1
115.6	1.2701e-13

## Sheet: Sheet2
8.8	10
14.4	6
19.6	4
25.2	3
30.4	2
36	2
42.4	-1
48.4	-4
54.8	-7
61.6	-6
68.8	-5
75.6	-5
82	-4
89.2	-1
96.4	1
102.8	6.75016e-14
108.8	2
114.8	4
121.2	5
127.2	6
133.6	6
139.6	4
145.2	5
150.4	6
156.4	4
163.2	6
170.4	6
176.8	2
182	5
186.4	6
191.2	6
196	5
200	6
204.4	7
208.8	6
213.6	6
218.4	6
223.2	6
228.4	4
234	4
