# Supplementary material for: Intense low-frequency sound transiently biases human sound lateralisation
Source: PLoS One. 2025 Jun 30;20(6):e0327525. doi: 10.1371/journal.pone.0327525 (PMC12208446; doi:10.1371/journal.pone.0327525)
Supplement: S1 Data — (ZIP) [file pone.0327525.s008.zip › s04_2000_TH.xls]

## Sheet: Sheet1
5.6	16.4808
6.8	15.4808
8.4	14.4808
9.6	14.4808
10.8	14.4808
12	13.4808
13.6	13.4808
15.2	14.4808
16.4	15.4808
18	16.4808
19.2	17.4808
20.8	18.4808
22	18.4808
23.2	17.4808
24.8	17.4808
26.4	18.4808
27.6	18.4808
28.8	18.4808
30	18.4808
30.8	19.4808
32	20.4808
33.6	17.4808
35.2	13.4808
36.4	11.4808
38	11.4808
39.2	13.4808
40.8	16.4808
42	19.4808
42.8	19.4808
44	17.4808
45.6	16.4808
46.8	15.4808
48.4	14.4808
49.6	13.4808
51.2	12.4808
52.4	12.4808
53.6	13.4808
55.2	14.4808
56.4	15.4808
58	16.4808
59.2	16.4808
60.4	16.4808
61.6	16.4808
62.8	16.4808
64	16.4808
65.2	16.4808
66.4	16.4808
67.6	16.4808
68.8	16.4808
70	16.4808
71.2	16.4808
72.4	16.4808
73.6	16.4808
74.8	15.4808
76.4	15.4808
78	15.4808
79.6	15.4808
81.2	16.4808
82.4	17.4808
84	18.4808
85.2	18.4808
86.8	16.4808
88.8	16.4808
90.4	17.4808
92	17.4808
94	16.4808
95.6	15.4808
97.2	15.4808
98.8	15.4808
100.4	16.4808
101.6	16.4808
102.8	15.4808
104.4	14.4808
105.6	14.4808
106.8	15.4808
108.4	16.4808
109.6	16.4808
110.8	16.4808
112	16.4808
113.2	16.4808
114.4	17.4808
116	18.4808
117.2	18.4808

## Sheet: Sheet2
3.6	15.4039
6.4	13.4039
8	17.4039
9.2	18.4039
10.4	18.4039
11.6	18.4039
12.8	18.4039
14	18.4039
15.2	18.4039
16.4	18.4039
17.2	19.4039
18.4	21.4039
20.4	20.4039
21.6	17.4039
23.2	14.4039
24.8	13.4039
26.8	12.4039
28.8	13.4039
30.8	16.4039
32	16.4039
33.2	15.4039
34.8	15.4039
36.4	15.4039
38.4	16.4039
40	17.4039
42	18.4039
43.6	20.4039
44.8	20.4039
46	19.4039
48	21.4039
50	24.4039
51.2	24.4039
53.2	20.4039
55.2	17.4039
57.2	16.4039
59.2	17.4039
60.8	21.4039
62.4	24.4039
64.4	23.4039
66	19.4039
67.2	17.4039
69.2	18.4039
70.8	19.4039
72.4	19.4039
74	20.4039
75.2	21.4039
76.8	21.4039
78.4	21.4039
80	21.4039
81.6	21.4039
83.2	21.4039
84.8	20.4039
86	20.4039
87.2	20.4039
88.4	20.4039
89.6	21.4039
91.2	21.4039
92.8	21.4039
94.8	19.4039
96.8	16.4039
98	15.4039
100	16.4039
101.6	18.4039
102.8	18.4039
104	18.4039
105.6	20.4039
107.2	22.4039
108.8	24.4039
111.2	22.4039
113.2	19.4039
114.8	19.4039
116.4	19.4039
118	19.4039
119.6	19.4039
121.2	19.4039
122.8	19.4039
124.4	20.4039
125.6	21.4039
127.2	22.4039
128.4	22.4039
130	20.4039
131.6	18.4039
132.8	17.4039
134.8	18.4039
136.4	19.4039
138	19.4039
139.6	19.4039
141.2	18.4039
142.4	17.4039
144	17.4039
145.6	17.4039
147.6	18.4039
149.2	20.4039
150.4	20.4039
151.6	19.4039
153.2	19.4039
154.8	20.4039
156	20.4039
157.6	18.4039
159.6	18.4039
161.2	20.4039
162.4	20.4039
163.6	19.4039
165.6	20.4039
167.2	22.4039
168.4	22.4039
169.6	21.4039
171.2	20.4039
172.4	20.4039
173.6	21.4039
175.2	22.4039
176.4	22.4039
177.6	22.4039
178.8	22.4039
180	22.4039
181.2	23.4039
183.2	21.4039
185.2	18.4039
186.4	17.4039
188	16.4039
189.2	16.4039
190.8	18.4039
192.4	20.4039
193.6	20.4039
194.8	19.4039
196.4	18.4039
197.6	18.4039
198.8	18.4039
200	18.4039
201.2	18.4039
202.4	17.4039
204	16.4039
205.2	15.4039
206.8	15.4039
208.4	15.4039
210	15.4039
211.6	15.4039
213.6	16.4039
215.2	17.4039
216.8	16.4039
218	15.4039
220	17.4039
222	20.4039
223.2	21.4039
224.8	21.4039
226.4	20.4039
227.6	20.4039
228.8	20.4039
230.4	18.4039
232	16.4039
233.6	14.4039
235.6	14.4039
