# Supplementary material for: Intense low-frequency sound transiently biases human sound lateralisation
Source: PLoS One. 2025 Jun 30;20(6):e0327525. doi: 10.1371/journal.pone.0327525 (PMC12208446; doi:10.1371/journal.pone.0327525)
Supplement: S1 Data — (ZIP) [file pone.0327525.s008.zip › s04_4000_ILD.xls]

## Sheet: Sheet1
6	1.24345e-14
11.2	-2
16.4	-3
21.6	-2
27.6	-4
34.4	-3
41.2	-3
48	-2
55.6	-3
62.8	-5
69.6	-6
76.8	-6
84	-6
91.2	-6
98	-4
104.4	-4
111.2	-5

## Sheet: Sheet2
8.4	-9
14	-8
19.6	-8
25.2	-8
30.8	-8
36	-6
40.4	-8
44.8	-10
50	-9
54.8	-8
59.6	-9
64.4	-11
69.6	-10
74.8	-8
80	-6
85.6	-6
91.2	-6
96.8	-5
102	-4
107.6	-3
112.8	-3
118	-3
123.2	-3
128.4	-3
133.6	-2
139.6	-3
145.6	-3
150.8	1.28786e-13
155.6	-1
160.4	-4
166	-5
171.2	-5
176.4	-4
182	-3
187.2	-3
192.4	-3
198	-1
204	-1
209.6	-3
214.8	-4
220.8	-3
226.4	-2
232	-2
