# Supplementary material for: Intense low-frequency sound transiently biases human sound lateralisation
Source: PLoS One. 2025 Jun 30;20(6):e0327525. doi: 10.1371/journal.pone.0327525 (PMC12208446; doi:10.1371/journal.pone.0327525)
Supplement: S1 Data — (ZIP) [file pone.0327525.s008.zip › s04_4000_TH.xls]

## Sheet: Sheet1
6.4	12.621
8	13.621
9.2	13.621
10.4	13.621
11.6	13.621
12.8	12.621
14.4	11.621
16	9.62105
18	10.621
20	13.621
21.2	14.621
22.8	15.621
24	15.621
25.2	14.621
26.8	13.621
28.4	11.621
30.4	11.621
32	13.621
33.6	15.621
35.2	16.621
36.8	15.621
38.4	13.621
40	12.621
41.6	12.621
43.2	12.621
44.8	13.621
46.4	15.621
48	16.621
49.6	16.621
51.6	15.621
53.2	14.621
54.8	14.621
56.8	15.621
58.8	15.621
60.8	15.621
62.8	15.621
64.4	14.621
66.4	13.621
68.4	13.621
70	14.621
72	15.621
74	15.621
76	15.621
77.6	17.621
78.8	17.621
80	16.621
81.6	16.621
83.2	17.621
84.4	18.621
86	18.621
87.6	17.621
89.2	14.621
91.6	13.621
93.2	15.621
94.4	15.621
95.6	14.621
97.2	14.621
98.8	14.621
100.4	14.621
102	14.621
103.6	14.621
105.2	15.621
106.4	16.621
108.4	15.621
110.4	15.621
112	17.621
113.2	17.621
114.8	15.621
116.8	15.621

## Sheet: Sheet2
3.6	14.9446
6	10.9446
7.6	11.9446
8.8	11.9446
10	10.9446
12	11.9446
13.6	12.9446
15.2	12.9446
17.2	11.9446
18.8	10.9446
20.4	11.9446
21.6	12.9446
23.2	13.9446
24.4	14.9446
26	15.9446
27.2	15.9446
28.4	14.9446
30	14.9446
31.6	15.9446
32.8	16.9446
34.4	16.9446
36	15.9446
37.2	14.9446
39.2	15.9446
40.8	17.9446
42	17.9446
43.6	15.9446
45.2	13.9446
46.4	13.9446
47.6	14.9446
49.2	14.9446
50.8	13.9446
52	12.9446
53.6	11.9446
54.8	11.9446
56.4	13.9446
58	15.9446
59.2	15.9446
60.4	15.9446
61.6	15.9446
62.8	15.9446
64	15.9446
65.2	15.9446
66.4	16.9446
68	16.9446
69.6	15.9446
70.8	14.9446
72.4	13.9446
73.6	12.9446
75.6	13.9446
77.2	15.9446
78.4	15.9446
79.6	14.9446
81.2	13.9446
82.8	11.9446
84.8	11.9446
86.4	13.9446
87.6	14.9446
89.2	14.9446
90.8	14.9446
92.4	14.9446
94.4	15.9446
96	17.9446
97.2	17.9446
98.8	15.9446
100.8	15.9446
102.4	17.9446
103.6	18.9446
105.2	18.9446
106.8	17.9446
108	16.9446
109.6	16.9446
111.2	16.9446
113.2	17.9446
114.8	19.9446
116	19.9446
117.6	17.9446
119.2	16.9446
120.8	16.9446
122.4	16.9446
124	17.9446
125.2	18.9446
126.8	19.9446
128	20.9446
129.6	20.9446
131.2	19.9446
132.4	18.9446
134	18.9446
135.6	19.9446
136.8	20.9446
138.4	20.9446
140	19.9446
141.6	17.9446
143.2	16.9446
144.8	16.9446
146.4	16.9446
148	16.9446
150	17.9446
151.6	18.9446
153.2	18.9446
154.8	18.9446
156.4	18.9446
158	18.9446
159.6	17.9446
161.2	15.9446
163.2	15.9446
165.2	15.9446
167.2	15.9446
168.8	16.9446
170.4	16.9446
172	16.9446
173.6	16.9446
175.2	16.9446
176.8	16.9446
178.4	16.9446
180	16.9446
181.6	16.9446
183.2	15.9446
184.4	14.9446
186	14.9446
187.6	15.9446
188.8	16.9446
190.4	17.9446
191.6	17.9446
192.8	16.9446
194.4	16.9446
196	17.9446
197.2	17.9446
198.4	16.9446
200	15.9446
201.2	14.9446
202.8	14.9446
204.4	14.9446
206.4	15.9446
208	17.9446
209.2	17.9446
210.4	16.9446
212	16.9446
213.6	16.9446
215.2	15.9446
216.8	13.9446
218.4	12.9446
220	13.9446
221.2	14.9446
223.2	13.9446
224.8	12.9446
226.4	12.9446
228.4	13.9446
230	15.9446
231.2	16.9446
233.2	15.9446
234.8	14.9446
