# Supplementary material for: Intense low-frequency sound transiently biases human sound lateralisation
Source: PLoS One. 2025 Jun 30;20(6):e0327525. doi: 10.1371/journal.pone.0327525 (PMC12208446; doi:10.1371/journal.pone.0327525)
Supplement: S1 Data — (ZIP) [file pone.0327525.s008.zip › s04_500_ILD.xls]

## Sheet: Sheet1
6	-5
10	-3
13.6	-2
17.2	1.73195e-14
20.8	1
24.4	2.84217e-14
28.4	3.19744e-14
32.4	3.4639e-14
36.4	3.9968e-14
40.4	4.61853e-14
44.8	2
49.6	2
54	5.77316e-14
58.4	-1
63.2	2
68.8	2
73.6	-2
77.2	8.65974e-14
80.8	2
84.8	2
89.2	4
94	4
98.8	3
103.2	2
108.4	3
113.6	2

## Sheet: Sheet2
5.6	-2
10.4	-1
14.8	1.68754e-14
19.6	1
24	2
28.8	3
33.2	3
37.6	2
42.4	2
47.2	2
52	1
56	2
60	2
64	2
68	2
72	2
76	2
80.4	7.99361e-14
85.6	1
90.4	2
95.2	1
99.6	1
104	1
108.4	1
112.8	2
117.2	5
121.2	8
125.6	10
129.2	8
132.8	7
136.4	7
140	7
143.6	7
147.2	7
150.8	7
154.4	7
157.6	6
161.2	5
164.4	4
167.6	4
170.8	4
174	4
177.6	5
181.2	5
184.8	5
188.4	4
192.4	4
196.8	3
201.2	3
205.6	3
210	3
214.4	3
218.4	2
222.4	3
226	4
230.4	3
234.8	3
