# Supplementary material for: Intense low-frequency sound transiently biases human sound lateralisation
Source: PLoS One. 2025 Jun 30;20(6):e0327525. doi: 10.1371/journal.pone.0327525 (PMC12208446; doi:10.1371/journal.pone.0327525)
Supplement: S1 Data — (ZIP) [file pone.0327525.s008.zip › s04_500_TH.xls]

## Sheet: Sheet1
4.4	16.9421
5.6	15.9421
7.2	15.9421
9.2	13.9421
11.2	11.9421
12.8	12.9421
14.4	14.9421
16	15.9421
18	16.9421
20	16.9421
21.6	15.9421
23.6	14.9421
25.6	15.9421
27.6	18.9421
28.8	19.9421
30.8	18.9421
32.4	17.9421
34	17.9421
35.6	17.9421
37.6	16.9421
39.6	16.9421
41.2	17.9421
43.2	18.9421
45.6	16.9421
48	15.9421
50	17.9421
51.6	17.9421
53.6	16.9421
55.6	17.9421
58	18.9421
60	18.9421
62	17.9421
64.4	16.9421
66.4	16.9421
68.4	16.9421
70.4	16.9421
72.4	16.9421
74.4	15.9421
76.8	14.9421
78.8	13.9421
81.6	14.9421
83.6	17.9421
85.6	18.9421
87.6	18.9421
89.6	18.9421
91.2	19.9421
93.2	20.9421
94.8	21.9421
96.4	21.9421
98.8	18.9421
101.2	17.9421
103.6	18.9421
105.6	18.9421
108	16.9421
110.4	14.9421
112.4	13.9421
114.8	13.9421
117.2	13.9421

## Sheet: Sheet2
3.6	18.08
6	16.08
8	15.08
10.4	14.08
12	15.08
14	17.08
16	19.08
17.6	19.08
20	16.08
22.4	14.08
24.4	14.08
26.4	15.08
28.8	16.08
30.8	17.08
33.2	18.08
35.2	18.08
37.2	18.08
39.2	18.08
41.2	17.08
43.6	16.08
45.6	16.08
48	18.08
50.8	17.08
53.6	15.08
56	16.08
58	16.08
60.4	14.08
63.2	15.08
66	17.08
68.4	17.08
70.8	17.08
73.2	16.08
75.2	15.08
78	16.08
80.4	17.08
82.8	16.08
84.4	17.08
86.4	19.08
88.8	19.08
91.2	19.08
93.6	20.08
95.6	21.08
98.4	20.08
100.8	19.08
103.2	20.08
105.2	21.08
108	20.08
110.8	20.08
113.2	21.08
115.2	19.08
117.2	17.08
119.6	17.08
122.4	16.08
125.2	16.08
127.6	17.08
130	16.08
132	16.08
134	17.08
136.4	18.08
138.4	18.08
140.4	17.08
142.8	17.08
146.8	10.08
152	10.08
155.6	18.08
157.6	18.08
159.6	18.08
161.6	19.08
164	19.08
166.4	18.08
168.4	18.08
170.4	18.08
172.4	17.08
175.2	18.08
177.6	19.08
180	19.08
182.4	20.08
184.4	20.08
186.4	20.08
188.4	20.08
190.4	20.08
192.4	20.08
194.4	20.08
196	19.08
198	18.08
200	18.08
201.6	19.08
203.2	19.08
204.8	19.08
206.8	20.08
208.4	21.08
210	21.08
212	20.08
213.6	19.08
215.2	19.08
217.2	20.08
218.8	21.08
220.4	20.08
221.6	19.08
223.2	19.08
224.8	19.08
226.4	19.08
228	20.08
229.2	21.08
231.2	20.08
232.8	18.08
234.4	16.08
