# Supplementary material for: Intense low-frequency sound transiently biases human sound lateralisation
Source: PLoS One. 2025 Jun 30;20(6):e0327525. doi: 10.1371/journal.pone.0327525 (PMC12208446; doi:10.1371/journal.pone.0327525)
Supplement: S1 Data — (ZIP) [file pone.0327525.s008.zip › s06_1000_ILD.xls]

## Sheet: Sheet1
6.4	-2
12.4	-4
17.6	-2
22.4	-2
27.6	-3
32.8	-2
38.4	-2
44	-3
49.2	-4
55.2	-2
61.6	-2
67.6	-4
73.6	-5
79.2	-7
84.8	-9
90.4	-10
96	-10
101.6	-10
107.2	-9
112.8	-7

## Sheet: Sheet2
7.6	1
13.2	-5
18.4	-9
24	-10
29.6	-10
35.2	-10
40.8	-10
46.4	-10
52	-9
57.6	-7
63.2	-6
68.8	-6
74.4	-6
80	-6
85.6	-6
91.2	-6
96.8	-5
102	-4
107.6	-3
112.8	-3
118	-3
122.8	-4
127.6	-4
132.4	-4
137.2	-4
142	-4
146.8	-4
152	-3
156.8	-1
161.2	1.29674e-13
166.4	-1
171.2	-3
175.6	-4
180.4	-4
185.2	-4
190	-4
194.8	-4
199.6	-4
204.4	-4
209.6	-3
214.4	-2
219.2	-2
224	-1
228.4	2.06057e-13
233.2	2.12275e-13
