# Supplementary material for: Intense low-frequency sound transiently biases human sound lateralisation
Source: PLoS One. 2025 Jun 30;20(6):e0327525. doi: 10.1371/journal.pone.0327525 (PMC12208446; doi:10.1371/journal.pone.0327525)
Supplement: S1 Data — (ZIP) [file pone.0327525.s008.zip › s06_1000_TH.xls]

## Sheet: Sheet1
3.2	24.007
5.6	22.007
8.4	22.007
10.8	23.007
13.2	22.007
15.2	21.007
17.6	20.007
19.6	20.007
21.6	21.007
24	21.007
26.4	20.007
28.4	20.007
30.4	20.007
32.4	20.007
34.4	21.007
36.4	23.007
38.4	24.007
40.4	23.007
42.8	22.007
44.4	23.007
46.4	24.007
48.4	23.007
50.8	22.007
52.8	22.007
54.4	21.007
56.4	20.007
58.4	20.007
60.4	20.007
62	19.007
63.6	19.007
65.6	20.007
67.2	21.007
69.2	22.007
70.8	24.007
72	25.007
74	23.007
76	21.007
77.6	21.007
79.6	22.007
81.2	24.007
82.4	24.007
83.6	23.007
85.2	23.007
87.2	22.007
89.2	22.007
90.8	24.007
92	24.007
93.2	23.007
94.8	23.007
96.8	22.007
98.4	21.007
100	22.007
101.2	23.007
102.8	23.007
104.4	23.007
106	23.007
107.6	23.007
109.6	22.007
111.6	22.007
113.2	23.007
114.8	23.007
116.8	22.007

## Sheet: Sheet2
6.4	22.167
9.6	22.167
12.8	23.167
15.2	22.167
17.6	22.167
20	21.167
22	21.167
24	21.167
25.6	22.167
27.6	23.167
29.2	24.167
30.8	24.167
32.4	24.167
34.4	25.167
36	26.167
38	27.167
40	27.167
42	27.167
44	27.167
46	27.167
48	27.167
50	27.167
52	26.167
54.4	25.167
56	26.167
57.6	26.167
59.6	25.167
61.6	25.167
63.2	26.167
64.8	26.167
66.4	26.167
68	26.167
69.6	26.167
71.2	26.167
72.8	26.167
74.4	26.167
76	26.167
77.6	26.167
79.2	26.167
80.8	26.167
82.8	25.167
84.4	24.167
86	24.167
87.6	24.167
89.6	23.167
91.6	24.167
94	25.167
96	25.167
98	25.167
99.6	24.167
101.2	24.167
103.2	25.167
104.8	26.167
106.8	27.167
108.8	27.167
110.4	26.167
112.4	24.167
114.4	22.167
116	22.167
118	23.167
119.6	24.167
121.2	24.167
122.8	24.167
124.4	24.167
126	24.167
127.6	24.167
129.2	25.167
130.4	26.167
132	26.167
133.6	26.167
135.2	26.167
136.8	26.167
138.4	26.167
140	26.167
142	24.167
144.4	23.167
146.4	23.167
148	22.167
149.6	22.167
151.2	22.167
152.8	22.167
154.4	22.167
156.4	21.167
158.4	21.167
160	22.167
161.6	22.167
163.2	23.167
164.4	24.167
166.4	23.167
168	22.167
169.6	22.167
171.2	22.167
172.8	23.167
174	24.167
175.6	24.167
177.2	24.167
179.2	23.167
180.8	22.167
182.4	22.167
184	22.167
185.6	22.167
187.6	23.167
189.6	23.167
191.2	22.167
192.8	22.167
194.4	22.167
196.4	21.167
198.4	21.167
200	22.167
202	23.167
204	23.167
205.6	22.167
207.2	22.167
208.8	22.167
210.4	22.167
212	22.167
214	21.167
216	21.167
217.6	22.167
219.2	22.167
220.8	22.167
222.4	22.167
224.4	21.167
226.4	21.167
228	22.167
229.6	22.167
231.2	22.167
232.8	22.167
234.4	23.167
235.6	24.167
