# Supplementary material for: Intense low-frequency sound transiently biases human sound lateralisation
Source: PLoS One. 2025 Jun 30;20(6):e0327525. doi: 10.1371/journal.pone.0327525 (PMC12208446; doi:10.1371/journal.pone.0327525)
Supplement: S1 Data — (ZIP) [file pone.0327525.s008.zip › s06_2000_ILD.xls]

## Sheet: Sheet1
8.4	-4
16.4	-8
24	-9
31.2	-11
37.2	-8
43.2	-7
48.8	-5
54	-4
60	-5
65.6	-7
70.8	-8
76.4	-9
81.6	-9
86.8	-8
92.8	-9
98.4	-10
104	-10
109.6	-10
115.2	-9

## Sheet: Sheet2
6.8	-11
14	-17
19.6	-16
24.8	-19
29.6	-21
34.8	-20
40.8	-21
46.4	-22
52.4	-23
58	-24
63.2	-22
68.4	-20
74	-19
79.2	-18
85.2	-19
90.8	-20
96.4	-19
101.6	-18
107.2	-18
112.8	-18
118	-16
123.2	-14
128.8	-13
134	-13
139.2	-13
144.4	-12
150	-11
155.2	-10
160.8	-9
166	-8
171.6	-7
176.8	-7
182	-7
187.2	-7
192	-6
196.8	-6
201.6	-5
206.4	-3
211.2	-1
215.6	-1
220.4	-3
225.2	-5
229.6	-6
234.8	-5
