# Supplementary material for: Intense low-frequency sound transiently biases human sound lateralisation
Source: PLoS One. 2025 Jun 30;20(6):e0327525. doi: 10.1371/journal.pone.0327525 (PMC12208446; doi:10.1371/journal.pone.0327525)
Supplement: S1 Data — (ZIP) [file pone.0327525.s008.zip › s06_2000_TH.xls]

## Sheet: Sheet1
10	11.4808
14	16.4808
16.4	15.4808
18.8	16.4808
20.8	17.4808
23.2	17.4808
25.6	17.4808
28	18.4808
30	19.4808
32.4	19.4808
34.8	18.4808
36.8	17.4808
38.8	15.4808
40.8	14.4808
42.8	15.4808
45.2	15.4808
47.6	15.4808
50	15.4808
52.4	14.4808
54.4	14.4808
56.4	15.4808
58.8	16.4808
60.8	16.4808
62.8	16.4808
64.8	16.4808
66.8	16.4808
68.8	17.4808
71.6	15.4808
74.4	13.4808
76.8	14.4808
78.8	15.4808
81.2	16.4808
82.8	15.4808
84.8	14.4808
86.8	15.4808
89.2	16.4808
91.2	17.4808
93.6	18.4808
95.6	19.4808
98	20.4808
99.6	19.4808
101.6	17.4808
104	16.4808
106	16.4808
108	16.4808
109.6	17.4808
111.6	18.4808
113.6	18.4808
115.2	17.4808
117.2	16.4808

## Sheet: Sheet2
3.6	17.7208
6.4	17.7208
8.8	19.7208
10.8	19.7208
12.8	19.7208
14.4	18.7208
16.4	17.7208
18.4	17.7208
20.4	16.7208
22.4	14.7208
24	14.7208
26	16.7208
28	18.7208
30	19.7208
32	18.7208
34.4	17.7208
36	18.7208
38	19.7208
39.6	20.7208
41.2	20.7208
42.8	20.7208
44.8	21.7208
46.8	21.7208
48.4	20.7208
50.4	18.7208
52.4	16.7208
54	16.7208
56	17.7208
58	17.7208
59.6	16.7208
61.2	16.7208
63.2	18.7208
65.2	20.7208
66.8	20.7208
68.4	20.7208
70	20.7208
72	19.7208
74	19.7208
76	18.7208
78.4	18.7208
80.8	18.7208
83.2	17.7208
84.8	18.7208
86.4	18.7208
88.4	16.7208
90.8	16.7208
93.2	16.7208
95.6	15.7208
97.6	15.7208
99.6	16.7208
102	17.7208
104	17.7208
106	16.7208
108.4	15.7208
110.4	15.7208
112.4	15.7208
114.4	15.7208
116	14.7208
118	13.7208
120	13.7208
121.6	14.7208
123.6	15.7208
125.2	16.7208
126.8	16.7208
128.8	14.7208
130.8	12.7208
132.4	12.7208
134.4	14.7208
136.4	16.7208
138	16.7208
140	15.7208
141.6	14.7208
143.2	14.7208
145.2	15.7208
147.2	15.7208
149.2	15.7208
151.2	15.7208
153.2	15.7208
155.2	15.7208
157.2	15.7208
159.2	15.7208
161.2	15.7208
162.8	16.7208
164.8	17.7208
166.8	17.7208
168.8	17.7208
171.2	15.7208
173.6	13.7208
175.6	13.7208
177.6	13.7208
179.6	13.7208
181.6	14.7208
184	15.7208
186	15.7208
187.6	16.7208
189.6	17.7208
191.6	16.7208
193.6	14.7208
195.6	12.7208
198.4	13.7208
200.4	16.7208
202	16.7208
204	14.7208
206.4	13.7208
208	14.7208
210	16.7208
212.4	17.7208
214.4	17.7208
216.4	16.7208
218.8	15.7208
220.8	14.7208
223.2	13.7208
225.2	12.7208
227.6	12.7208
230	13.7208
232	14.7208
234	16.7208
236	17.7208
