# Supplementary material for: Intense low-frequency sound transiently biases human sound lateralisation
Source: PLoS One. 2025 Jun 30;20(6):e0327525. doi: 10.1371/journal.pone.0327525 (PMC12208446; doi:10.1371/journal.pone.0327525)
Supplement: S1 Data — (ZIP) [file pone.0327525.s008.zip › s06_4000_ILD.xls]

## Sheet: Sheet1
6.4	-1
12	-2
17.6	-1
22.4	-2
27.6	-4
33.2	-5
38.4	-6
44	-7
49.2	-8
54.8	-8
60.4	-7
65.6	-6
71.2	-6
77.2	-5
82.8	-4
88.4	-4
94	-3
99.6	-1
105.2	1.0747e-13
110.8	-1

## Sheet: Sheet2
10	-13
16.4	-11
22.4	-11
28.4	-11
34.4	-11
40	-10
45.6	-10
51.2	-10
57.2	-9
62.8	-7
68	-6
73.6	-6
79.2	-6
84.8	-5
90	-4
95.6	-4
101.2	-5
106.4	-5
111.6	-4
117.2	-3
122.4	-2
128.4	-3
134	-5
139.2	-6
145.2	-5
150.8	-3
156	-2
161.6	-2
167.2	-3
172.4	-4
178	-5
183.2	-6
189.2	-5
194.8	-4
200.4	-4
206	-4
211.6	-4
217.2	-4
222.8	-5
228.4	-7
234	-8
