# Supplementary material for: Intense low-frequency sound transiently biases human sound lateralisation
Source: PLoS One. 2025 Jun 30;20(6):e0327525. doi: 10.1371/journal.pone.0327525 (PMC12208446; doi:10.1371/journal.pone.0327525)
Supplement: S1 Data — (ZIP) [file pone.0327525.s008.zip › s06_4000_TH.xls]

## Sheet: Sheet1
6.4	28.621
10	34.621
12.8	35.621
15.6	35.621
18	33.621
20	32.621
22.8	34.621
26	35.621
28.8	35.621
31.6	34.621
34.4	32.621
36.8	33.621
38.4	31.621
39.6	31.621
41.2	33.621
42.8	35.621
44	36.621
46	35.621
47.6	34.621
49.6	33.621
51.6	33.621
53.2	34.621
54.8	34.621
56.4	34.621
58	34.621
60	33.621
61.6	32.621
63.2	32.621
64.8	32.621
66.4	32.621
68.4	33.621
70.4	33.621
72	32.621
73.6	32.621
75.6	33.621
77.6	33.621
79.6	33.621
81.6	33.621
83.6	33.621
85.2	34.621
87.2	35.621
89.2	35.621
90.8	33.621
92.4	31.621
94.4	31.621
96	32.621
98	33.621
100	33.621
102	33.621
104	33.621
106	33.621
108	33.621
110	33.621
111.6	34.621
113.6	35.621
115.6	34.621
117.6	32.621

## Sheet: Sheet2
2.8	34.8353
4.8	35.8353
7.2	35.8353
10	36.8353
12.8	35.8353
15.2	31.8353
16.8	31.8353
18.8	32.8353
20.8	32.8353
22.8	33.8353
25.2	34.8353
27.2	34.8353
29.2	34.8353
31.2	34.8353
33.2	34.8353
34.8	33.8353
36.4	34.8353
37.6	35.8353
39.6	34.8353
41.6	34.8353
43.2	35.8353
45.2	36.8353
46.8	37.8353
48.4	37.8353
50	37.8353
51.6	36.8353
53.2	34.8353
55.2	34.8353
57.2	34.8353
59.2	34.8353
60.8	35.8353
62.4	35.8353
64.4	34.8353
66.4	34.8353
68.4	34.8353
70.4	34.8353
72.4	34.8353
74.4	34.8353
76	35.8353
77.6	35.8353
79.6	34.8353
81.6	34.8353
83.6	34.8353
85.2	33.8353
87.2	32.8353
89.2	33.8353
91.6	34.8353
93.6	34.8353
95.6	34.8353
97.6	35.8353
100	36.8353
102	37.8353
104.8	36.8353
107.2	34.8353
109.2	34.8353
111.2	35.8353
113.6	35.8353
116	35.8353
118.8	34.8353
121.2	32.8353
123.2	32.8353
125.2	33.8353
127.6	34.8353
129.2	33.8353
131.2	31.8353
133.6	31.8353
135.6	33.8353
137.6	34.8353
139.6	34.8353
141.6	34.8353
143.6	34.8353
145.6	34.8353
147.2	35.8353
149.2	36.8353
151.2	36.8353
153.2	36.8353
155.2	36.8353
157.2	36.8353
159.2	36.8353
161.2	36.8353
163.2	35.8353
165.6	34.8353
167.6	33.8353
170.4	34.8353
172.8	35.8353
175.2	34.8353
177.2	34.8353
179.2	34.8353
181.2	34.8353
182.8	33.8353
184.4	33.8353
186.4	34.8353
188.4	34.8353
190.4	34.8353
192.4	34.8353
194	32.8353
195.2	31.8353
196.8	31.8353
198.4	31.8353
200	31.8353
201.6	31.8353
203.2	31.8353
204.8	31.8353
206.8	32.8353
208.4	33.8353
210	33.8353
212	32.8353
214	32.8353
216	32.8353
218	32.8353
220	32.8353
222	33.8353
224.4	33.8353
226.8	32.8353
228.4	33.8353
230.4	34.8353
232.4	34.8353
234.4	34.8353
236	35.8353
