# Supplementary material for: Intense low-frequency sound transiently biases human sound lateralisation
Source: PLoS One. 2025 Jun 30;20(6):e0327525. doi: 10.1371/journal.pone.0327525 (PMC12208446; doi:10.1371/journal.pone.0327525)
Supplement: S1 Data — (ZIP) [file pone.0327525.s008.zip › s06_500_ILD.xls]

## Sheet: Sheet1
6.8	-4
12.4	-4
18	-5
23.2	-6
28.8	-6
34.4	-6
40.4	-5
46	-3
51.2	-2
57.2	-4
63.2	-6
68.8	-6
74.4	-6
80	-6
85.6	-6
91.2	-6
96.8	-6
102.4	-6
108.4	-5
114	-4

## Sheet: Sheet2
7.2	-6
12.8	-5
18.4	-3
24.4	-3
30	-5
35.2	-6
40.8	-6
46.4	-6
52	-6
57.6	-6
63.6	-5
69.2	-4
74.8	-5
80	-6
86	-5
91.6	-4
97.2	-5
102.4	-6
108.4	-5
114	-3
119.2	-2
124.8	-2
130.8	-1
136.4	1.40332e-13
142	-1
147.2	-2
153.2	-1
158.8	1
164	2
170	1
175.6	-1
180.8	-2
186.8	-1
192.4	1
197.6	2
203.2	2
208.4	2.06057e-13
213.6	-1
218.8	-1
224	-2
229.6	-2
