# Supplementary material for: Intense low-frequency sound transiently biases human sound lateralisation
Source: PLoS One. 2025 Jun 30;20(6):e0327525. doi: 10.1371/journal.pone.0327525 (PMC12208446; doi:10.1371/journal.pone.0327525)
Supplement: S1 Data — (ZIP) [file pone.0327525.s008.zip › s06_500_TH.xls]

## Sheet: Sheet1
2.4	27.9421
4.4	25.9421
6.4	23.9421
8.4	22.9421
10	21.9421
12	20.9421
13.6	19.9421
15.6	17.9421
18	16.9421
20	15.9421
22.8	16.9421
25.2	18.9421
27.2	18.9421
29.2	17.9421
31.6	16.9421
33.6	16.9421
35.6	16.9421
37.6	16.9421
39.6	16.9421
41.2	17.9421
43.2	18.9421
45.2	18.9421
46.8	16.9421
48	15.9421
50	16.9421
51.6	18.9421
53.2	20.9421
55.2	20.9421
56.8	19.9421
58.8	18.9421
60.4	17.9421
62	17.9421
64	18.9421
65.6	20.9421
66.8	20.9421
68.4	17.9421
70.8	16.9421
72.8	16.9421
74.8	16.9421
76.4	17.9421
78	17.9421
79.6	17.9421
81.6	18.9421
83.2	19.9421
85.2	20.9421
87.2	20.9421
88.8	19.9421
90.4	19.9421
92	19.9421
94	17.9421
96	15.9421
98	14.9421
100.4	16.9421
102.4	19.9421
104.4	20.9421
106	21.9421
108	22.9421
110	21.9421
112	19.9421
114	18.9421
115.6	17.9421
117.2	17.9421

## Sheet: Sheet2
4	24.5575
6.4	22.5575
8.8	20.5575
11.6	20.5575
14.4	20.5575
16.8	18.5575
18.8	17.5575
21.6	18.5575
24	19.5575
26.4	18.5575
28.4	18.5575
30.4	19.5575
32.8	19.5575
35.2	19.5575
37.6	20.5575
39.6	21.5575
42	21.5575
44	19.5575
46	18.5575
48	19.5575
50.4	20.5575
52.4	20.5575
54.4	19.5575
56.8	19.5575
59.2	20.5575
61.2	20.5575
63.2	20.5575
65.2	21.5575
67.6	22.5575
69.6	22.5575
71.2	23.5575
73.2	24.5575
75.2	23.5575
77.2	21.5575
79.2	20.5575
80.8	19.5575
82.4	19.5575
84	19.5575
85.6	20.5575
86.8	21.5575
88.4	21.5575
90	21.5575
91.6	21.5575
93.2	21.5575
94.8	21.5575
96.8	22.5575
98.8	22.5575
100.8	22.5575
102.8	22.5575
104.8	22.5575
106.8	22.5575
108.8	22.5575
110.4	23.5575
112.4	24.5575
114.4	24.5575
116	23.5575
117.6	23.5575
119.2	23.5575
121.2	22.5575
122.8	21.5575
124.4	21.5575
126.4	22.5575
128	23.5575
129.6	23.5575
131.6	22.5575
133.2	21.5575
135.2	20.5575
137.2	20.5575
139.2	20.5575
141.2	20.5575
142.8	21.5575
144.4	21.5575
146.4	20.5575
148.4	21.5575
150.4	23.5575
152.4	24.5575
154.4	24.5575
156	23.5575
158	22.5575
159.6	21.5575
162	18.5575
164.4	16.5575
166	17.5575
168	18.5575
170	18.5575
172	19.5575
174.4	20.5575
176	19.5575
177.6	19.5575
179.6	20.5575
181.6	20.5575
183.6	20.5575
185.6	19.5575
188	18.5575
190	18.5575
192	19.5575
194	21.5575
196	22.5575
198	21.5575
200.4	20.5575
202	21.5575
204	22.5575
205.6	23.5575
207.2	23.5575
209.2	22.5575
210.8	21.5575
212.4	21.5575
214.4	22.5575
216.4	21.5575
218.8	20.5575
220.8	20.5575
222.8	21.5575
225.2	22.5575
227.2	23.5575
230	22.5575
232	19.5575
234	18.5575
