# Supplementary material for: Intense low-frequency sound transiently biases human sound lateralisation
Source: PLoS One. 2025 Jun 30;20(6):e0327525. doi: 10.1371/journal.pone.0327525 (PMC12208446; doi:10.1371/journal.pone.0327525)
Supplement: S1 Data — (ZIP) [file pone.0327525.s008.zip › s07_1000_ILD.xls]

## Sheet: Sheet1
6.4	6
11.2	5
15.6	4
20.4	3
24.8	2
29.6	1
33.6	2
38	3
42	4
46	3
49.6	2
53.6	1
57.2	1
60.8	1
64.4	1
68	1
71.6	3.19744e-14
75.6	-1
78.8	3.73035e-14
82.4	1
85.6	2
88.8	2
92	2
95.2	2
98.4	3
101.2	4
104.8	3
108	2
111.2	2
114.4	2

## Sheet: Sheet2
7.6	8
12.8	5
16.8	6
20.8	6
24.8	7
28.4	7
32.4	5
36.4	3
40	2
44	2
47.6	4
50.8	4
54.4	2
58.4	1
62	3.73035e-14
66	-1
69.6	-2
73.6	-2
77.6	-1
81.2	3.73035e-14
84.8	2
88.4	3
92	3
95.6	3
98.8	4
102	4
105.2	4
108.4	4
111.6	5
114.4	6
117.6	7
120.4	7
123.2	7
126	8
129.2	9
132	9
134.8	9
137.6	9
140	10
142.8	11
145.6	11
148	10
150.8	8
154	8
157.2	9
160	9
162.8	8
166	7
169.2	5
172.8	5
176	7
179.2	9
182.8	9
186.4	9
190	9
193.6	9
197.2	9
200.8	9
204	10
207.2	10
210.8	9
214	8
217.6	7
220.8	6
224	6
227.2	6
230.4	6
234	7
