# Supplementary material for: Intense low-frequency sound transiently biases human sound lateralisation
Source: PLoS One. 2025 Jun 30;20(6):e0327525. doi: 10.1371/journal.pone.0327525 (PMC12208446; doi:10.1371/journal.pone.0327525)
Supplement: S1 Data — (ZIP) [file pone.0327525.s008.zip › s07_1000_TH.xls]

## Sheet: Sheet1
6	14.007
9.2	12.007
12.4	10.007
15.2	9.00695
18.4	9.00695
21.6	9.00695
25.2	10.007
28.4	11.007
31.6	10.007
34.8	8.00695
38.4	8.00695
41.6	10.007
44.4	11.007
47.6	11.007
50.8	10.007
54	8.00695
57.6	9.00695
61.2	11.007
64.4	11.007
67.6	12.007
70.4	12.007
73.2	11.007
76.4	11.007
80	10.007
83.6	10.007
86.8	11.007
90.4	12.007
94	12.007
97.6	12.007
100.8	13.007
104	12.007
106.8	11.007
110	11.007
113.2	11.007
116.4	11.007

## Sheet: Sheet2
6.8	17.1181
10.8	13.1181
14.4	12.1181
17.6	11.1181
21.2	9.11807
25.2	9.11807
29.2	10.1181
32.8	10.1181
36.8	8.11807
40.8	7.11807
44.8	7.11807
49.2	8.11807
53.2	9.11807
57.2	9.11807
61.6	8.11807
65.6	6.11807
69.6	4.11807
73.6	3.11807
77.6	4.11807
81.6	6.11807
85.6	8.11807
89.2	8.11807
92.4	9.11807
95.6	9.11807
99.2	8.11807
102.8	9.11807
106.8	10.1181
110.4	11.1181
114	13.1181
117.2	12.1181
120.4	10.1181
123.6	9.11807
126.8	10.1181
130	12.1181
133.2	13.1181
136.4	13.1181
139.6	13.1181
142.8	13.1181
146	13.1181
149.2	13.1181
152.4	13.1181
155.6	13.1181
158.8	13.1181
162.4	14.1181
165.6	15.1181
168.8	14.1181
172	12.1181
175.2	11.1181
178.8	10.1181
182.4	11.1181
186	13.1181
189.2	13.1181
192.4	13.1181
195.6	13.1181
199.2	12.1181
202.4	11.1181
205.6	11.1181
208.8	11.1181
212	11.1181
215.2	11.1181
218.4	11.1181
221.6	11.1181
224.8	11.1181
228	11.1181
231.2	12.1181
234	12.1181
