# Supplementary material for: Intense low-frequency sound transiently biases human sound lateralisation
Source: PLoS One. 2025 Jun 30;20(6):e0327525. doi: 10.1371/journal.pone.0327525 (PMC12208446; doi:10.1371/journal.pone.0327525)
Supplement: S1 Data — (ZIP) [file pone.0327525.s008.zip › s07_2000_ILD.xls]

## Sheet: Sheet1
7.6	-4
13.6	-1
18.8	-1
23.6	3.4639e-14
28.4	-1
32.4	4.17444e-14
36.8	1
41.2	1
45.2	5.24025e-14
49.2	5.77316e-14
53.6	2
58.8	1
64	1
69.2	1
74	-1
78	9.32587e-14
82.4	1
86.8	9.9476e-14
91.6	1.04805e-13
96.4	1.10134e-13
101.2	1.14575e-13
105.6	2
110	3
114.4	2

## Sheet: Sheet2
6.4	-3
11.6	-4
16.8	-6
21.6	-5
26	-5
30	-4
34.4	-2
39.2	-1
44	1
49.2	7.01661e-14
54.8	-1
59.6	8.08242e-14
64.4	-1
69.2	-3
74	-4
79.2	-5
84.4	-5
89.6	-5
95.2	-3
100.4	1
105.2	3
110.4	3
115.6	4
121.2	5
126	4
130.8	4
135.6	4
140	6
144	5
147.6	4
151.6	4
156	3
160	2
164	2
168.4	4
174	1
179.6	-1
184.4	1.56319e-13
189.6	1
194.8	1
199.6	1.67866e-13
204.4	1.72307e-13
209.6	1
214.4	2
219.6	3
224.8	2
230	1.94511e-13
