# Supplementary material for: Intense low-frequency sound transiently biases human sound lateralisation
Source: PLoS One. 2025 Jun 30;20(6):e0327525. doi: 10.1371/journal.pone.0327525 (PMC12208446; doi:10.1371/journal.pone.0327525)
Supplement: S1 Data — (ZIP) [file pone.0327525.s008.zip › s07_2000_TH.xls]

## Sheet: Sheet1
8	13.4808
11.6	12.4808
14.8	10.4808
18	8.48082
21.6	8.48082
24.8	9.48082
28	9.48082
31.2	10.4808
34	10.4808
36.8	10.4808
39.6	10.4808
42	11.4808
44.4	11.4808
47.6	8.48082
50.8	6.48082
53.6	5.48082
57.2	7.48082
60.4	11.4808
63.2	13.4808
66.4	13.4808
69.6	12.4808
72.4	11.4808
75.6	11.4808
78.8	11.4808
82	11.4808
85.6	10.4808
88.8	9.48082
92	10.4808
94.8	11.4808
98.4	10.4808
102	10.4808
105.2	12.4808
108	12.4808
111.2	9.48082
115.2	8.48082

## Sheet: Sheet2
6	18.3632
9.6	15.3632
12.8	13.3632
16.4	13.3632
20	13.3632
23.6	13.3632
27.2	13.3632
30.8	14.3632
34.8	15.3632
38	14.3632
41.2	14.3632
44.4	14.3632
48	12.3632
52	11.3632
55.2	12.3632
58.8	14.3632
62.8	14.3632
66.4	12.3632
70	10.3632
74.4	11.3632
78.4	12.3632
82.4	12.3632
86.8	10.3632
91.6	9.36318
95.2	12.3632
98.4	11.3632
101.6	9.36318
105.6	11.3632
109.6	13.3632
112.8	12.3632
116.4	11.3632
120	11.3632
123.2	12.3632
126.4	12.3632
129.6	12.3632
132.8	12.3632
136	12.3632
139.2	12.3632
142.4	12.3632
145.6	12.3632
148.8	12.3632
152	11.3632
154.8	10.3632
158.4	11.3632
161.6	12.3632
164.8	12.3632
168	13.3632
170.4	11.3632
172.8	8.36318
176.4	9.36318
180	9.36318
183.6	9.36318
187.2	9.36318
190.4	8.36318
193.2	10.3632
196.4	13.3632
199.6	14.3632
202.8	13.3632
205.6	12.3632
208.8	12.3632
212	13.3632
214.8	13.3632
218	11.3632
221.2	10.3632
224.4	10.3632
227.6	10.3632
231.2	8.36318
