# Supplementary material for: Intense low-frequency sound transiently biases human sound lateralisation
Source: PLoS One. 2025 Jun 30;20(6):e0327525. doi: 10.1371/journal.pone.0327525 (PMC12208446; doi:10.1371/journal.pone.0327525)
Supplement: S1 Data — (ZIP) [file pone.0327525.s008.zip › s07_4000_ILD.xls]

## Sheet: Sheet1
6.8	2.66454e-15
12.4	-4
17.2	-4
22	-4
27.2	-5
31.6	-8
36	-9
40	-10
44.4	-12
49.2	-12
54	-12
58.8	-13
63.2	-13
68	-10
73.2	-8
78	-8
82.8	-8
88	-7
92.8	-6
97.6	-6
102.8	-7
107.2	-10
111.6	-12

## Sheet: Sheet2
7.2	-6
13.2	-7
18	-12
22	-12
25.6	-14
29.2	-15
32.4	-16
35.6	-16
39.2	-15
42.8	-15
46.4	-15
49.6	-14
53.2	-13
56.8	-13
60.4	-12
64.4	-11
68	-11
71.6	-12
75.6	-13
79.2	-13
82.4	-14
86	-15
89.6	-14
94	-15
98.4	-14
102.8	-12
107.2	-11
111.6	-11
115.6	-12
119.6	-11
123.2	-11
126.8	-11
130.4	-11
134	-11
137.6	-10
141.6	-9
145.2	-9
148.8	-10
152.8	-11
156	-10
159.6	-9
163.6	-11
167.6	-12
171.6	-12
175.6	-13
179.2	-13
182.8	-12
187.2	-13
191.2	-14
195.2	-13
199.2	-11
203.2	-10
207.2	-10
211.2	-10
215.2	-10
219.6	-12
224.4	-12
229.6	-13
234.4	-14
