# Supplementary material for: Intense low-frequency sound transiently biases human sound lateralisation
Source: PLoS One. 2025 Jun 30;20(6):e0327525. doi: 10.1371/journal.pone.0327525 (PMC12208446; doi:10.1371/journal.pone.0327525)
Supplement: S1 Data — (ZIP) [file pone.0327525.s008.zip › s07_4000_TH.xls]

## Sheet: Sheet1
8	11.621
11.2	9.62105
14.8	9.62105
18.4	8.62105
22.4	7.62105
25.6	9.62105
28.4	9.62105
31.6	7.62105
35.2	7.62105
38.8	7.62105
42.4	8.62105
46.4	8.62105
50.4	8.62105
54.4	9.62105
58.4	12.621
63.2	12.621
67.6	10.621
71.2	12.621
74.4	12.621
77.6	12.621
80.8	12.621
84.4	10.621
88	8.62105
91.6	7.62105
95.2	7.62105
98.4	8.62105
101.6	8.62105
105.2	7.62105
108.8	8.62105
112.8	9.62105
116.4	9.62105

## Sheet: Sheet2
7.6	17.5544
12	11.5544
15.2	12.5544
18	12.5544
20.8	11.5544
24.4	13.5544
28.4	14.5544
31.6	13.5544
35.2	12.5544
38.8	12.5544
42.4	12.5544
46	12.5544
49.6	12.5544
53.2	12.5544
56.4	13.5544
59.6	12.5544
62.4	11.5544
66	12.5544
69.6	12.5544
72.8	11.5544
76	12.5544
78.8	13.5544
82	13.5544
85.2	13.5544
88.4	13.5544
91.6	13.5544
94.8	14.5544
97.6	14.5544
100.4	13.5544
103.6	12.5544
106.8	10.5544
110.4	10.5544
113.6	12.5544
116.4	12.5544
119.6	10.5544
123.2	10.5544
126.4	12.5544
129.2	12.5544
132	11.5544
135.2	10.5544
138	10.5544
140.8	10.5544
143.6	10.5544
146.4	10.5544
149.2	10.5544
152	10.5544
154.8	10.5544
157.2	9.55438
160	8.55438
162.8	8.55438
165.6	8.55438
168.4	9.55438
171.6	9.55438
174.8	9.55438
178	10.5544
180.8	10.5544
183.6	10.5544
186.4	11.5544
189.6	12.5544
192.4	12.5544
195.2	12.5544
198	12.5544
200.8	12.5544
203.6	12.5544
206.4	12.5544
209.2	12.5544
212	11.5544
215.2	11.5544
218.4	11.5544
221.6	10.5544
224.4	9.55438
227.6	9.55438
230.8	9.55438
234	9.55438
