# Supplementary material for: Intense low-frequency sound transiently biases human sound lateralisation
Source: PLoS One. 2025 Jun 30;20(6):e0327525. doi: 10.1371/journal.pone.0327525 (PMC12208446; doi:10.1371/journal.pone.0327525)
Supplement: S1 Data — (ZIP) [file pone.0327525.s008.zip › s07_500_ILD.xls]

## Sheet: Sheet1
6.4	-2
11.6	1
15.6	7.99361e-15
19.6	8.88178e-15
23.6	1.15463e-14
27.6	1.33227e-14
31.6	1.68754e-14
35.6	1.95399e-14
39.6	2.22045e-14
43.6	2.75335e-14
48	1
52	2
56	1
59.6	1
63.6	3
67.6	5
71.2	5
75.2	3
79.2	1
82.8	1
86.8	3
90.8	4
94.8	4
99.2	3
103.6	3
108	3
112.4	3

## Sheet: Sheet2
6.4	6
10.8	3
14.4	3
17.6	2
21.2	1
24.8	1
28.4	1
32	1
35.6	4.08562e-14
39.6	-1
43.2	-1
46.4	-2
49.6	-2
53.2	5.41789e-14
57.2	5.77316e-14
61.2	6.30607e-14
65.2	6.92779e-14
69.2	7.37188e-14
73.2	7.81597e-14
77.2	7.99361e-14
81.2	1
84.8	1
88.4	1
92	2
96	3
99.2	2
102.8	1
106.4	2
110	4
113.6	5
117.2	5
120.4	4
124	3
127.2	2
130.4	2
134	3
137.2	4
140.4	4
143.6	4
146.8	4
150	4
153.2	3
156	3
158.8	4
162	4
165.2	4
168.4	5
171.2	5
174	5
176.8	5
179.6	4
182.8	4
186	4
189.2	4
192.4	5
195.2	5
198	5
200.4	4
203.2	2
206.8	3
210	4
213.2	4
216.4	5
219.2	5
222.4	3
225.6	2
228.8	3
231.6	3
234.4	2
