# Supplementary material for: Intense low-frequency sound transiently biases human sound lateralisation
Source: PLoS One. 2025 Jun 30;20(6):e0327525. doi: 10.1371/journal.pone.0327525 (PMC12208446; doi:10.1371/journal.pone.0327525)
Supplement: S1 Data — (ZIP) [file pone.0327525.s008.zip › s07_500_TH.xls]

## Sheet: Sheet1
6.4	18.9421
10	18.9421
13.2	17.9421
16.4	17.9421
19.6	16.9421
22.4	16.9421
24.8	15.9421
27.2	15.9421
30	16.9421
32.8	16.9421
35.6	17.9421
38.8	18.9421
41.2	17.9421
44	15.9421
47.6	16.9421
51.2	16.9421
54.4	15.9421
57.6	15.9421
61.2	16.9421
65.2	13.9421
70	12.9421
74	13.9421
78	13.9421
82	13.9421
86.4	14.9421
90.4	16.9421
94	16.9421
97.2	17.9421
100.4	17.9421
103.6	17.9421
106.8	16.9421
109.6	15.9421
113.2	16.9421
116.8	16.9421

## Sheet: Sheet2
5.6	23.5891
8.8	21.5891
12	18.5891
16	18.5891
20	18.5891
24	18.5891
28	18.5891
32.4	19.5891
36.4	20.5891
40	18.5891
43.6	16.5891
47.6	16.5891
51.6	17.5891
54.8	16.5891
58.4	14.5891
62.8	15.5891
66.8	17.5891
70	16.5891
73.6	15.5891
77.2	16.5891
81.2	17.5891
84.8	17.5891
88.4	17.5891
92	18.5891
96.4	16.5891
101.2	15.5891
104.8	19.5891
107.2	18.5891
110	17.5891
112.8	18.5891
116.4	17.5891
119.6	16.5891
122.8	16.5891
126.4	17.5891
130	17.5891
133.2	16.5891
136.8	15.5891
140.4	16.5891
144.4	17.5891
148	17.5891
151.2	18.5891
154.4	18.5891
158	17.5891
161.6	17.5891
164.8	18.5891
168	18.5891
171.2	18.5891
174.4	17.5891
177.6	15.5891
181.2	15.5891
184.8	15.5891
188.4	15.5891
191.6	16.5891
195.2	17.5891
198.4	18.5891
201.6	18.5891
205.2	17.5891
208.4	16.5891
212	15.5891
215.2	14.5891
218.4	14.5891
222	15.5891
225.6	15.5891
229.2	15.5891
232.4	16.5891
