# Supplementary material for: Intense low-frequency sound transiently biases human sound lateralisation
Source: PLoS One. 2025 Jun 30;20(6):e0327525. doi: 10.1371/journal.pone.0327525 (PMC12208446; doi:10.1371/journal.pone.0327525)
Supplement: S1 Data — (ZIP) [file pone.0327525.s008.zip › s14_1000_ILD.xls]

## Sheet: Sheet1
6	-4
10.4	-2
14.8	-1
18.8	1.95399e-14
22.8	2.04281e-14
26.8	1
30	2.39808e-14
33.6	-1
37.2	-1
40.8	-1
44.4	-1
47.6	3.95239e-14
50.8	-1
53.6	-2
57.2	-1
60.8	-1
64	-2
67.2	-2
70.8	-1
74	3.95239e-14
77.2	3.95239e-14
80.8	-1
84	-2
87.2	-2
90.4	-2
94	-3
98	-1
102	4.17444e-14
106	-1
109.2	4.17444e-14
112.4	4.17444e-14
115.6	4.17444e-14

## Sheet: Sheet2
8	6
14	3
18.8	4
23.2	2
28	-1
32.8	-3
37.2	-3
41.6	-2
46	4.17444e-14
50	-1
54	-4
59.6	-1
65.2	1
70	6.83897e-14
75.2	-2
80.4	-4
85.2	-3
89.6	-2
94.4	-2
100	1
105.2	5
109.2	4
113.2	4
117.6	5
122	5
126	4
130	5
134	7
138	9
141.2	8
144.8	6
149.2	7
153.2	8
157.6	9
162	9
166	8
170.4	7
174.8	7
178.8	8
182.8	8
186.8	8
190.8	8
195.2	7
199.2	6
203.6	5
207.6	4
212	3
216.4	3
220.8	3
224.8	2
228.8	2
232.8	2
