# Supplementary material for: Intense low-frequency sound transiently biases human sound lateralisation
Source: PLoS One. 2025 Jun 30;20(6):e0327525. doi: 10.1371/journal.pone.0327525 (PMC12208446; doi:10.1371/journal.pone.0327525)
Supplement: S1 Data — (ZIP) [file pone.0327525.s008.zip › s14_1000_TH.xls]

## Sheet: Sheet1
4.4	11.007
5.6	10.007
6.8	10.007
8	10.007
9.2	10.007
10	11.007
11.2	12.007
12.4	11.007
14	11.007
15.6	11.007
17.2	10.007
18.4	10.007
19.6	10.007
20.8	9.00695
22.8	10.007
24.4	12.007
25.6	13.007
27.2	13.007
28.4	11.007
29.6	9.00695
31.2	8.00695
32.4	8.00695
34	10.007
35.6	12.007
36.8	12.007
38	11.007
39.6	11.007
41.2	12.007
42.4	13.007
43.6	15.007
44.4	15.007
46	12.007
47.6	10.007
48.8	9.00695
50	7.00695
51.2	5.00695
53.6	8.00695
56	10.007
57.6	9.00695
59.6	7.00695
62.4	9.00695
65.2	11.007
67.2	8.00695
68.4	8.00695
70	10.007
71.6	11.007
73.2	11.007
74.8	12.007
76	12.007
77.2	11.007
78.8	10.007
80.4	8.00695
82.4	8.00695
84	9.00695
85.6	9.00695
87.6	8.00695
89.2	6.00695
90.4	6.00695
92	8.00695
93.6	10.007
94.8	10.007
96	9.00695
97.6	8.00695
98.8	8.00695
100	8.00695
101.2	7.00695
102.8	7.00695
104.4	8.00695
105.6	9.00695
107.2	9.00695
108.8	9.00695
110.4	9.00695
112	8.00695
113.2	7.00695
114.8	7.00695
116.4	8.00695
117.6	9.00695

## Sheet: Sheet2
4	16.6385
5.6	15.6385
7.6	14.6385
9.2	12.6385
10.4	12.6385
11.6	13.6385
13.2	13.6385
15.2	14.6385
16.8	16.6385
18	16.6385
19.6	14.6385
21.6	14.6385
23.2	15.6385
25.2	16.6385
26.8	17.6385
28.4	17.6385
30.4	16.6385
32	15.6385
34	14.6385
35.6	13.6385
37.2	13.6385
38.8	13.6385
40.4	13.6385
42.4	14.6385
44	15.6385
45.6	15.6385
47.2	15.6385
49.2	16.6385
50.8	17.6385
52	15.6385
53.2	13.6385
55.2	14.6385
56.8	15.6385
58.4	15.6385
60	16.6385
61.2	17.6385
62.8	17.6385
64.4	16.6385
65.6	16.6385
66.8	16.6385
68	15.6385
69.6	15.6385
71.2	15.6385
72.8	15.6385
74.4	15.6385
76	14.6385
77.2	13.6385
78.4	11.6385
79.6	10.6385
81.2	12.6385
82.8	13.6385
84.4	13.6385
86	13.6385
87.6	13.6385
89.6	12.6385
91.2	11.6385
92.8	11.6385
94.4	10.6385
95.6	9.63853
97.2	9.63853
98.8	10.6385
100	10.6385
101.2	9.63853
102.8	9.63853
104.8	8.63853
106.4	7.63853
108	8.63853
109.2	9.63853
110.8	9.63853
112.4	8.63853
113.6	8.63853
114.4	7.63853
115.6	6.63853
116.8	7.63853
118.4	8.63853
119.6	9.63853
121.2	9.63853
122.8	9.63853
124.8	8.63853
126.4	7.63853
128	8.63853
129.2	9.63853
131.2	8.63853
132.8	7.63853
134.4	7.63853
136	7.63853
137.6	7.63853
139.2	6.63853
140.4	5.63853
142.4	6.63853
144.4	6.63853
146	4.63853
147.2	4.63853
148.4	5.63853
150	5.63853
151.6	5.63853
153.6	4.63853
155.6	4.63853
157.2	6.63853
158.4	7.63853
160	8.63853
161.2	8.63853
162.4	8.63853
163.6	8.63853
165.2	6.63853
166.8	5.63853
168.4	6.63853
170	8.63853
172	8.63853
173.6	7.63853
175.2	7.63853
176.8	6.63853
178.4	4.63853
180	3.63853
181.6	4.63853
183.2	6.63853
184.8	7.63853
186.4	6.63853
187.6	5.63853
189.2	4.63853
190.4	4.63853
191.6	5.63853
193.2	5.63853
194.8	5.63853
196.4	6.63853
197.6	6.63853
198.8	6.63853
200	6.63853
201.2	6.63853
202.4	6.63853
203.6	6.63853
204.8	7.63853
206.4	7.63853
208	6.63853
209.6	3.63853
212	2.63853
213.6	3.63853
215.6	5.63853
217.6	8.63853
218.8	8.63853
220	7.63853
222	8.63853
223.6	9.63853
225.2	8.63853
226.4	7.63853
228	6.63853
229.2	5.63853
231.2	6.63853
232.8	8.63853
234	9.63853
236	8.63853
