# Supplementary material for: Intense low-frequency sound transiently biases human sound lateralisation
Source: PLoS One. 2025 Jun 30;20(6):e0327525. doi: 10.1371/journal.pone.0327525 (PMC12208446; doi:10.1371/journal.pone.0327525)
Supplement: S1 Data — (ZIP) [file pone.0327525.s008.zip › s14_2000_ILD.xls]

## Sheet: Sheet1
7.2	2
13.2	-1
17.6	2
21.6	2
26	1
30	3.4639e-14
34	1
37.6	1
40.8	2
44	1
46.8	4.52971e-14
50.4	1
53.6	2
57.2	3
60.8	2
64.8	1
68.4	6.66134e-14
72.4	-1
76	-2
80	-2
84	-2
88.4	6.39488e-14
93.6	-2
99.2	-3
103.6	8.08242e-14
107.6	-1
110.8	8.57092e-14
114.4	1

## Sheet: Sheet2
7.2	-10
12	-10
17.2	-9
22.4	-9
27.6	-9
32.8	-9
37.6	-10
42	-8
46	-8
50	-7
53.6	-7
56.8	-6
60	-6
63.6	-7
66.8	-8
70.4	-10
74.4	-11
77.6	-10
81.2	-8
85.2	-7
88.8	-6
93.2	-7
97.6	-7
101.6	-6
106	-4
110.4	-2
114.4	-2
118.4	-1
122	-1
125.6	-1
129.2	-1
132.8	-1
136	-2
139.2	-2
142.8	-1
146.4	-2
150.4	-3
154	-4
158.4	-3
162.4	-1
166	1.43885e-13
170	1.45661e-13
174	-1
177.6	-1
181.2	-1
184.4	1.58984e-13
188	1
191.6	1
194.8	1.7053e-13
198	1.77636e-13
201.6	1
205.2	1
208.4	1.87406e-13
212	-2
216.4	-1
221.2	-3
226.4	-3
231.6	-4
