# Supplementary material for: Intense low-frequency sound transiently biases human sound lateralisation
Source: PLoS One. 2025 Jun 30;20(6):e0327525. doi: 10.1371/journal.pone.0327525 (PMC12208446; doi:10.1371/journal.pone.0327525)
Supplement: S1 Data — (ZIP) [file pone.0327525.s008.zip › s14_2000_TH.xls]

## Sheet: Sheet1
4.4	22.4808
6	20.4808
7.6	19.4808
9.2	19.4808
10.8	19.4808
12.4	20.4808
13.6	20.4808
14.8	19.4808
16.4	18.4808
17.6	18.4808
18.8	19.4808
20.4	20.4808
21.6	20.4808
22.8	20.4808
24	20.4808
25.2	20.4808
26.4	20.4808
27.6	20.4808
28.8	20.4808
30	19.4808
31.6	19.4808
33.2	20.4808
34.4	20.4808
35.6	20.4808
36.8	20.4808
38	19.4808
39.6	19.4808
40.8	21.4808
42	22.4808
43.6	20.4808
45.2	19.4808
46.8	20.4808
48	20.4808
49.2	19.4808
50.8	19.4808
52.4	19.4808
54	18.4808
55.2	18.4808
56.4	18.4808
57.6	18.4808
58.8	18.4808
60	18.4808
61.2	18.4808
62.4	18.4808
63.6	18.4808
64.8	18.4808
66	18.4808
67.2	18.4808
68.4	19.4808
70	19.4808
71.6	18.4808
72.8	18.4808
74	18.4808
75.2	17.4808
76.8	16.4808
78	15.4808
80	16.4808
81.6	18.4808
82.8	18.4808
84	18.4808
85.2	18.4808
86.4	18.4808
87.6	18.4808
88.8	18.4808
90	18.4808
91.2	18.4808
92.4	19.4808
94	20.4808
95.2	20.4808
96.4	19.4808
98	18.4808
99.2	17.4808
100.8	17.4808
102.4	17.4808
104	17.4808
105.6	17.4808
107.2	16.4808
108.4	16.4808
109.6	17.4808
111.2	18.4808
112.4	19.4808
114	20.4808
114.8	19.4808
116	17.4808
117.6	17.4808

## Sheet: Sheet2
3.6	26.4808
4.8	25.4808
6.4	24.4808
7.6	23.4808
9.2	23.4808
10.8	23.4808
12.4	22.4808
13.6	22.4808
14.8	23.4808
16.4	23.4808
18	23.4808
19.6	24.4808
20.8	24.4808
22	23.4808
23.6	23.4808
25.6	22.4808
27.6	22.4808
29.2	23.4808
30.8	23.4808
32.4	23.4808
34	23.4808
35.6	23.4808
37.2	23.4808
38.8	23.4808
40.4	23.4808
42	23.4808
43.6	23.4808
45.2	24.4808
46.4	24.4808
47.6	23.4808
49.2	23.4808
50.8	24.4808
52	24.4808
53.2	24.4808
54.4	24.4808
55.6	24.4808
56.8	24.4808
58.4	22.4808
60	21.4808
61.6	22.4808
62.8	23.4808
64.4	24.4808
65.6	24.4808
66.8	23.4808
68.4	23.4808
70	23.4808
71.6	23.4808
73.2	23.4808
74.8	22.4808
76	22.4808
77.2	22.4808
78.4	22.4808
80	24.4808
81.6	25.4808
82.8	23.4808
84	22.4808
85.2	22.4808
86.4	22.4808
87.6	22.4808
88.8	22.4808
90	23.4808
91.6	24.4808
92.8	24.4808
94	23.4808
95.6	23.4808
97.6	22.4808
99.2	21.4808
101.2	20.4808
103.2	20.4808
104.8	22.4808
106	23.4808
107.6	23.4808
109.2	22.4808
110.4	22.4808
111.6	23.4808
113.2	23.4808
114.8	22.4808
116	21.4808
117.6	21.4808
119.2	22.4808
120.4	22.4808
121.6	22.4808
122.8	22.4808
124	22.4808
125.2	22.4808
126.4	22.4808
127.6	22.4808
128.8	22.4808
130	22.4808
131.2	22.4808
132.8	24.4808
134.4	25.4808
136	24.4808
137.2	24.4808
138.4	24.4808
139.6	23.4808
141.2	23.4808
142.8	23.4808
144.4	22.4808
145.6	22.4808
146.8	22.4808
148	22.4808
149.2	23.4808
150.8	23.4808
152.4	23.4808
154	24.4808
155.2	24.4808
156.4	24.4808
157.6	24.4808
158.8	23.4808
160.4	23.4808
162	23.4808
163.6	22.4808
165.2	20.4808
166.8	19.4808
168.4	19.4808
170	19.4808
171.6	19.4808
173.6	20.4808
175.2	21.4808
176.8	21.4808
178.4	22.4808
179.6	22.4808
180.8	21.4808
182.4	21.4808
184	22.4808
185.2	22.4808
186.4	21.4808
188	21.4808
190	20.4808
191.6	19.4808
193.2	19.4808
194.8	19.4808
196.4	19.4808
198	19.4808
199.6	20.4808
200.8	21.4808
202.4	22.4808
203.6	22.4808
204.8	21.4808
206.4	20.4808
207.6	20.4808
208.8	21.4808
210.4	22.4808
211.6	22.4808
213.2	20.4808
214.8	18.4808
216	17.4808
217.6	17.4808
219.2	18.4808
220.4	19.4808
222	20.4808
223.2	21.4808
224.8	21.4808
226.4	20.4808
227.6	19.4808
229.2	18.4808
230.4	18.4808
231.6	19.4808
233.2	19.4808
234.8	18.4808
236	17.4808
