# Supplementary material for: Intense low-frequency sound transiently biases human sound lateralisation
Source: PLoS One. 2025 Jun 30;20(6):e0327525. doi: 10.1371/journal.pone.0327525 (PMC12208446; doi:10.1371/journal.pone.0327525)
Supplement: S1 Data — (ZIP) [file pone.0327525.s008.zip › s14_4000_ILD.xls]

## Sheet: Sheet1
6.8	-9
11.2	-9
15.2	-11
18.8	-11
22.4	-11
26	-11
29.6	-10
33.6	-10
37.6	-11
41.2	-11
44.8	-11
48.4	-11
52	-10
56	-9
59.6	-9
63.2	-9
66.8	-9
70.4	-9
74	-9
77.6	-9
81.2	-9
84.4	-8
87.6	-8
90.8	-7
93.6	-6
97.2	-7
100.8	-7
104.4	-7
108	-7
111.6	-7
115.2	-7

## Sheet: Sheet2
8.4	-13
13.2	-11
17.2	-13
20.8	-13
24.4	-13
28	-13
31.2	-14
34.8	-16
38.8	-16
42.8	-15
46.4	-15
49.6	-14
53.2	-13
56.8	-13
60	-14
63.6	-15
67.2	-15
70.4	-14
73.6	-14
76.8	-14
80.4	-13
84	-13
88	-11
92	-9
95.2	-11
98	-11
101.2	-9
104.4	-8
108	-7
111.2	-6
114.8	-5
118	-4
121.2	-4
124.8	-5
128.4	-5
132	-5
135.6	-4
140	-5
144.4	-5
148.8	-5
152.8	-7
156	-6
159.6	-4
163.6	-3
166.8	-4
170.4	-5
174	-5
177.2	-4
180.8	-3
184.4	-4
188.4	-5
192	-5
195.6	-5
199.2	-6
203.6	-5
208	-5
212	-6
216	-5
219.6	-5
223.2	-6
227.2	-7
230.8	-8
235.2	-7
