# Supplementary material for: Intense low-frequency sound transiently biases human sound lateralisation
Source: PLoS One. 2025 Jun 30;20(6):e0327525. doi: 10.1371/journal.pone.0327525 (PMC12208446; doi:10.1371/journal.pone.0327525)
Supplement: S1 Data — (ZIP) [file pone.0327525.s008.zip › s14_4000_TH.xls]

## Sheet: Sheet1
6.4	15.621
8.8	13.621
11.2	11.621
13.2	10.621
15.6	9.62105
17.6	9.62105
19.6	10.621
21.6	12.621
23.2	11.621
24.4	10.621
26.4	11.621
28	12.621
29.6	12.621
31.6	11.621
33.2	10.621
34.8	10.621
36.4	10.621
38	11.621
39.2	12.621
40.8	12.621
42.4	11.621
43.6	10.621
45.6	11.621
47.2	12.621
48.8	11.621
50	11.621
51.2	12.621
52.8	12.621
54.4	12.621
56	12.621
57.6	12.621
59.6	11.621
61.2	10.621
62.8	10.621
64.8	11.621
66.4	12.621
68	11.621
69.2	10.621
70.8	10.621
72.4	11.621
73.6	11.621
74.8	10.621
76.8	11.621
78.8	10.621
80.8	8.62105
82.4	9.62105
84	11.621
85.6	12.621
87.2	12.621
89.2	11.621
90.8	10.621
92.4	10.621
94	10.621
95.6	10.621
97.2	10.621
98.8	11.621
100	11.621
101.2	10.621
102.8	9.62105
104	8.62105
106	9.62105
107.6	10.621
109.2	10.621
110.8	11.621
112	12.621
113.6	12.621
115.2	12.621
117.2	11.621

## Sheet: Sheet2
3.6	16.3858
5.2	15.3858
7.2	14.3858
8.8	13.3858
10.8	12.3858
12.8	13.3858
14.8	15.3858
16.4	15.3858
18.4	14.3858
20.4	14.3858
22	15.3858
23.6	15.3858
25.6	14.3858
27.6	14.3858
29.2	15.3858
30.8	15.3858
32.8	14.3858
34.4	12.3858
35.6	12.3858
36.8	13.3858
38.4	13.3858
40	12.3858
41.6	10.3858
43.6	11.3858
45.6	13.3858
47.2	13.3858
48.8	13.3858
50.4	13.3858
52	13.3858
53.6	13.3858
55.2	13.3858
56.8	12.3858
58	11.3858
60	12.3858
62	12.3858
63.6	11.3858
65.2	11.3858
66.8	11.3858
68.4	11.3858
70	11.3858
71.6	11.3858
73.2	11.3858
74.8	11.3858
76.4	11.3858
78	11.3858
79.6	10.3858
80.8	9.38575
82.8	11.3858
84.8	13.3858
86.4	12.3858
87.6	11.3858
89.2	10.3858
90.4	10.3858
91.6	11.3858
93.2	12.3858
94.4	13.3858
96	13.3858
97.6	12.3858
98.8	12.3858
100	13.3858
101.6	13.3858
103.2	12.3858
104.4	12.3858
105.6	13.3858
107.2	13.3858
108.8	13.3858
110.4	14.3858
111.6	14.3858
112.8	14.3858
114	14.3858
115.2	14.3858
116.4	14.3858
117.6	13.3858
119.2	12.3858
120.4	12.3858
121.6	13.3858
123.2	13.3858
124.8	13.3858
126.4	13.3858
128	12.3858
129.2	11.3858
130.8	11.3858
132.4	12.3858
133.6	13.3858
135.2	13.3858
136.8	12.3858
138	12.3858
139.2	13.3858
140.8	13.3858
142.4	12.3858
143.6	12.3858
144.8	13.3858
146.4	14.3858
147.6	14.3858
148.8	14.3858
150	14.3858
151.6	12.3858
153.2	10.3858
154.4	10.3858
156	12.3858
157.6	14.3858
158.8	14.3858
160	13.3858
161.6	12.3858
162.8	11.3858
164.4	10.3858
165.6	9.38575
167.6	10.3858
169.2	11.3858
171.2	12.3858
172.8	13.3858
174.4	13.3858
176.4	12.3858
178	11.3858
179.6	11.3858
181.2	11.3858
182.8	11.3858
184.4	11.3858
186	11.3858
187.6	11.3858
189.2	12.3858
190.4	13.3858
192	13.3858
193.6	12.3858
194.8	12.3858
196	13.3858
197.6	13.3858
199.2	12.3858
200.4	12.3858
201.6	13.3858
203.2	13.3858
204.8	13.3858
206.4	13.3858
208	12.3858
209.2	11.3858
210.8	11.3858
212.4	12.3858
213.6	13.3858
215.2	13.3858
216.8	12.3858
218	12.3858
219.2	13.3858
220.8	13.3858
222.4	12.3858
223.6	11.3858
225.2	11.3858
226.8	11.3858
228.4	11.3858
230	12.3858
231.2	12.3858
232.4	12.3858
233.6	12.3858
234.8	11.3858
236.4	10.3858
