# Supplementary material for: Intense low-frequency sound transiently biases human sound lateralisation
Source: PLoS One. 2025 Jun 30;20(6):e0327525. doi: 10.1371/journal.pone.0327525 (PMC12208446; doi:10.1371/journal.pone.0327525)
Supplement: S1 Data — (ZIP) [file pone.0327525.s008.zip › s14_500_ILD.xls]

## Sheet: Sheet1
7.6	-4
12.8	2
17.2	3
21.2	4
25.6	5
29.6	6
33.2	4
36.8	3
40.4	4
44.4	4
48.8	5
53.2	5
57.2	4
61.2	4
65.2	4
69.2	5
72.4	4
75.6	4
78.8	4
82	4
85.2	4
88.8	3
92.4	3
96	3
99.6	3
102.8	4
106	4
109.2	4
112.4	4
115.6	4

## Sheet: Sheet2
6.8	8
11.2	6
14.8	8
18	8
21.6	6
25.2	4
28.8	2
32.8	2
36.8	2
40.8	2
44.4	4
47.6	4
50.8	4
54	4
57.2	4
60.4	4
63.6	5
66.4	6
70	5
73.6	5
77.2	5
80.4	4
84	2
88	2
92	2
96	2
100	3
103.6	3
107.2	2
111.6	3
115.6	4
119.6	4
123.2	6
126.8	7
130	8
133.2	8
136.4	8
139.6	8
143.2	7
146.4	6
149.6	6
152.8	6
156	6
159.2	6
162.4	6
165.6	6
168.8	7
171.6	8
174.8	8
178	7
180.8	6
184	6
187.2	6
190.4	6
194	5
197.2	4
200.4	5
203.2	5
206	4
209.2	4
212.8	3
216.4	3
220	3
223.2	2
226.8	1
230.4	1
233.6	2
