# Supplementary material for: Intense low-frequency sound transiently biases human sound lateralisation
Source: PLoS One. 2025 Jun 30;20(6):e0327525. doi: 10.1371/journal.pone.0327525 (PMC12208446; doi:10.1371/journal.pone.0327525)
Supplement: S1 Data — (ZIP) [file pone.0327525.s008.zip › s14_500_TH.xls]

## Sheet: Sheet1
5.2	16.9421
7.6	14.9421
10.4	14.9421
12.8	16.9421
14.8	16.9421
16.4	17.9421
18	17.9421
20	16.9421
22	16.9421
23.6	17.9421
25.6	18.9421
27.6	18.9421
29.2	17.9421
30.8	17.9421
32.4	17.9421
34	17.9421
35.6	16.9421
36.8	15.9421
38.8	16.9421
40.8	15.9421
43.6	16.9421
46	18.9421
47.6	17.9421
49.6	15.9421
52	14.9421
54	14.9421
56	14.9421
57.6	15.9421
59.6	16.9421
61.2	17.9421
62.8	17.9421
64.8	16.9421
66.8	17.9421
68.8	19.9421
70.4	19.9421
72	19.9421
73.6	18.9421
75.2	15.9421
78	16.9421
80.4	18.9421
82	17.9421
84	16.9421
85.6	15.9421
87.2	15.9421
89.2	16.9421
91.2	15.9421
93.2	12.9421
94.4	11.9421
96.4	12.9421
98.4	12.9421
100.8	14.9421
102.8	17.9421
104.4	17.9421
106	17.9421
107.6	17.9421
109.6	16.9421
111.2	15.9421
112.8	16.9421
114	17.9421
116	16.9421

## Sheet: Sheet2
3.6	20.9087
6	19.9087
8	19.9087
9.6	18.9087
11.6	17.9087
13.2	16.9087
15.2	15.9087
17.2	16.9087
19.2	18.9087
21.2	19.9087
23.2	19.9087
25.2	19.9087
27.2	19.9087
29.2	19.9087
31.2	19.9087
32.8	18.9087
34.4	18.9087
36.4	19.9087
38.4	19.9087
40.4	19.9087
42.4	19.9087
44.4	20.9087
46.8	20.9087
48.8	18.9087
50.4	18.9087
52.4	19.9087
54	20.9087
55.6	19.9087
57.2	16.9087
59.6	15.9087
61.6	15.9087
63.6	15.9087
65.2	17.9087
66.4	18.9087
68.4	17.9087
70.4	17.9087
72	18.9087
74	19.9087
75.6	21.9087
76.8	21.9087
78.4	18.9087
80.8	17.9087
82.4	18.9087
84.4	19.9087
86	20.9087
87.6	19.9087
88.8	18.9087
90.4	18.9087
92.4	17.9087
94.4	18.9087
96.8	19.9087
98.4	18.9087
100.4	17.9087
102.4	18.9087
104.4	20.9087
106	20.9087
107.6	20.9087
108.8	18.9087
110	16.9087
111.6	15.9087
112.8	15.9087
114.4	17.9087
116	18.9087
117.6	17.9087
118.8	17.9087
120	17.9087
121.2	16.9087
123.2	17.9087
124.8	19.9087
126	19.9087
127.6	16.9087
130	15.9087
131.6	17.9087
132.8	17.9087
134.4	15.9087
136.4	15.9087
138	16.9087
139.2	14.9087
140.4	12.9087
142.8	15.9087
144.8	18.9087
146.4	18.9087
148	18.9087
149.6	17.9087
151.2	15.9087
153.2	16.9087
155.6	17.9087
157.2	15.9087
158.4	15.9087
159.6	16.9087
161.2	16.9087
163.2	17.9087
165.2	17.9087
167.2	17.9087
169.2	17.9087
171.2	17.9087
173.2	17.9087
174.8	16.9087
176.8	15.9087
178.8	15.9087
180.4	16.9087
182.4	17.9087
184	18.9087
185.6	18.9087
187.2	18.9087
188.8	18.9087
190.8	17.9087
192.8	17.9087
194.4	19.9087
195.6	19.9087
197.2	17.9087
199.2	17.9087
201.2	17.9087
203.2	18.9087
205.6	19.9087
207.2	18.9087
208.8	18.9087
210.4	18.9087
212.4	17.9087
214.4	17.9087
216.4	16.9087
218.8	15.9087
220.4	16.9087
222	15.9087
223.2	14.9087
224.8	14.9087
226.4	14.9087
228.4	16.9087
230.4	18.9087
232	18.9087
234	17.9087
235.6	16.9087
