# Supplementary material for: Intense low-frequency sound transiently biases human sound lateralisation
Source: PLoS One. 2025 Jun 30;20(6):e0327525. doi: 10.1371/journal.pone.0327525 (PMC12208446; doi:10.1371/journal.pone.0327525)
Supplement: S1 Data — (ZIP) [file pone.0327525.s008.zip › s15_1000_ILD.xls]

## Sheet: Sheet1
6.4	3
11.2	1
15.6	1.77636e-14
20.8	1
26.4	-1
31.6	-5
36	-5
40.4	-4
45.2	-3
49.6	-2
54.4	-2
58.8	-4
63.2	-5
67.6	-4
72.4	-3
76.8	-3
81.2	-4
86	-4
90.8	-4
95.6	-5
99.6	-3
103.2	-2
107.2	-2
111.2	-2
115.6	-3

## Sheet: Sheet2
5.6	6
9.6	5
13.6	2
18	2.66454e-14
22.4	-2
27.2	-3
32	-5
37.6	-3
43.2	-2
49.2	5.68434e-14
55.6	6.39488e-14
61.6	-3
67.2	-6
73.6	-6
80.8	-9
88	-11
94.4	-10
102	-4
110.4	-1
117.2	-4
123.6	-4
130.4	-3
137.6	-5
145.6	-2
153.2	5
158.4	2
163.6	1
169.2	4
176	2
182.8	1.91847e-13
189.2	1
195.6	3
202	4
208	2
214	2.28262e-13
220.8	2
227.6	4
233.6	2
