# Supplementary material for: Intense low-frequency sound transiently biases human sound lateralisation
Source: PLoS One. 2025 Jun 30;20(6):e0327525. doi: 10.1371/journal.pone.0327525 (PMC12208446; doi:10.1371/journal.pone.0327525)
Supplement: S1 Data — (ZIP) [file pone.0327525.s008.zip › s15_1000_TH.xls]

## Sheet: Sheet1
5.2	14.007
7.2	13.007
9.6	12.007
11.6	12.007
13.6	12.007
15.6	12.007
17.2	11.007
19.2	10.007
21.2	11.007
23.6	12.007
25.6	12.007
27.6	12.007
29.6	13.007
32	14.007
33.6	12.007
35.2	10.007
37.2	11.007
39.2	13.007
40.8	12.007
42	11.007
44	12.007
46	12.007
48	12.007
50	12.007
52	12.007
54	12.007
56	12.007
57.6	13.007
59.6	14.007
61.6	14.007
63.2	13.007
64.8	13.007
66.4	13.007
68	13.007
70	14.007
72	14.007
74	14.007
75.6	15.007
77.2	15.007
78.8	15.007
80.8	16.007
82.4	17.007
84	17.007
86	15.007
88	13.007
89.6	13.007
91.2	13.007
92.8	13.007
94.4	13.007
96.4	12.007
98	10.007
99.2	9.00695
101.2	10.007
103.2	10.007
105.2	10.007
106.8	11.007
108.8	12.007
110.8	12.007
112.8	12.007
114.4	13.007
116.4	14.007

## Sheet: Sheet2
4.4	17.5736
6.8	15.5736
8.8	15.5736
10.8	15.5736
12.4	16.5736
14	16.5736
16	15.5736
18	15.5736
20	15.5736
22	15.5736
24	15.5736
26	16.5736
28.4	17.5736
30.4	17.5736
32.4	16.5736
34.8	16.5736
37.2	16.5736
39.6	16.5736
42	17.5736
44	18.5736
46	20.5736
47.6	20.5736
49.2	21.5736
50.4	21.5736
51.6	20.5736
53.2	20.5736
54.8	20.5736
56.4	20.5736
58	20.5736
59.6	19.5736
60.8	18.5736
62.8	19.5736
64.4	20.5736
66	19.5736
67.2	18.5736
68.8	18.5736
70.4	18.5736
72	18.5736
73.6	18.5736
75.2	18.5736
76.8	18.5736
78.8	19.5736
80.4	20.5736
82	20.5736
83.6	20.5736
85.2	19.5736
86.4	19.5736
87.6	20.5736
89.2	20.5736
90.8	20.5736
92	22.5736
93.2	23.5736
94.8	21.5736
96.4	19.5736
97.6	19.5736
98.8	19.5736
100	19.5736
101.2	19.5736
102.4	19.5736
103.6	19.5736
104.8	19.5736
106	19.5736
106.8	20.5736
108	21.5736
109.2	21.5736
110	20.5736
111.2	19.5736
112.4	19.5736
113.6	19.5736
114.4	18.5736
115.2	18.5736
116.4	19.5736
117.6	18.5736
119.2	18.5736
120.4	20.5736
121.2	20.5736
122.8	16.5736
124.8	14.5736
126.4	15.5736
128	17.5736
129.6	19.5736
130.8	19.5736
132	18.5736
133.6	17.5736
134.8	17.5736
136	18.5736
137.2	20.5736
138	20.5736
139.2	18.5736
140.8	17.5736
142	17.5736
143.2	17.5736
144.4	16.5736
146	15.5736
147.2	15.5736
148.4	16.5736
149.6	18.5736
150.8	19.5736
152	18.5736
153.6	17.5736
154.8	17.5736
156	17.5736
157.2	16.5736
159.2	17.5736
160.8	19.5736
162	19.5736
163.2	19.5736
164.4	19.5736
165.6	18.5736
167.2	17.5736
168.4	16.5736
170	15.5736
171.2	14.5736
172.8	14.5736
174.4	15.5736
175.6	16.5736
177.2	17.5736
178.4	17.5736
179.6	17.5736
180.8	17.5736
182	16.5736
183.6	15.5736
184.8	15.5736
186	15.5736
187.2	14.5736
188.8	13.5736
190	13.5736
191.2	14.5736
192.8	15.5736
194	15.5736
195.2	15.5736
196.4	16.5736
198	16.5736
199.6	15.5736
200.8	15.5736
202	15.5736
203.2	15.5736
204	14.5736
205.2	13.5736
206.4	13.5736
207.2	14.5736
208.4	15.5736
209.6	15.5736
210.4	14.5736
211.6	12.5736
213.2	11.5736
214.4	11.5736
215.6	12.5736
217.2	13.5736
218	12.5736
219.2	11.5736
220.4	12.5736
222	13.5736
223.2	14.5736
224.8	15.5736
225.6	14.5736
226.8	13.5736
227.6	12.5736
228.8	11.5736
230	11.5736
231.2	11.5736
232.4	12.5736
234	13.5736
234.8	12.5736
236	11.5736
