# Supplementary material for: Intense low-frequency sound transiently biases human sound lateralisation
Source: PLoS One. 2025 Jun 30;20(6):e0327525. doi: 10.1371/journal.pone.0327525 (PMC12208446; doi:10.1371/journal.pone.0327525)
Supplement: S1 Data — (ZIP) [file pone.0327525.s008.zip › s15_2000_ILD.xls]

## Sheet: Sheet1
6.4	-2
12.4	-5
17.6	-5
22.8	-4
28.4	-4
33.6	-6
38.8	-7
44	-6
49.2	-3
53.6	-2
58.8	-3
63.6	-4
68.4	-4
73.2	-4
77.6	-2
81.6	-3
85.2	-3
88.8	-3
92	-2
95.2	-3
98	-3
100.8	-2
104.4	-3
108	-3
112	-5
116	-7

## Sheet: Sheet2
6.4	2
11.6	1.06581e-14
16.8	-2
22	-5
26.4	-5
30.4	-6
34.4	-6
38.4	-7
42	-8
46	-8
50.4	-9
54.4	-10
58.8	-11
63.2	-10
68	-10
73.2	-9
78.4	-10
84.4	-8
90.8	-7
96.4	-9
101.2	-7
105.6	-7
109.2	-4
112.4	-4
115.6	-4
119.2	-3
122.8	-3
126.4	-2
130.4	-2
134.8	-1
138.8	1.09246e-13
142.4	-2
145.6	-2
149.2	-1
152.8	-1
156	-2
159.2	-2
162.8	-1
166.4	-1
169.6	-2
173.2	-4
177.6	-3
182	-4
186.4	-6
190.8	-7
195.2	-6
200	-5
204.4	-5
208.4	-4
212.4	-5
216	-5
219.6	-5
223.2	-5
226.4	-6
230.4	-9
234.8	-9
