# Supplementary material for: Intense low-frequency sound transiently biases human sound lateralisation
Source: PLoS One. 2025 Jun 30;20(6):e0327525. doi: 10.1371/journal.pone.0327525 (PMC12208446; doi:10.1371/journal.pone.0327525)
Supplement: S1 Data — (ZIP) [file pone.0327525.s008.zip › s15_2000_TH.xls]

## Sheet: Sheet1
6.8	14.4808
8.8	13.4808
10.8	11.4808
12.4	11.4808
14.4	12.4808
16.4	12.4808
18.4	12.4808
20.4	11.4808
22.8	10.4808
24.8	10.4808
26.8	10.4808
28.8	10.4808
30.8	10.4808
32.8	10.4808
34.8	10.4808
36.8	10.4808
38.4	9.48082
40	9.48082
42	10.4808
43.6	11.4808
45.6	12.4808
47.2	13.4808
48.8	13.4808
50.8	12.4808
52.8	12.4808
54.4	13.4808
56	13.4808
57.6	13.4808
59.2	12.4808
60.4	12.4808
61.6	13.4808
63.2	14.4808
64	13.4808
65.6	10.4808
67.2	9.48082
68.8	9.48082
70.4	9.48082
72	10.4808
73.2	11.4808
74.8	11.4808
76.4	11.4808
78	11.4808
79.6	10.4808
80.8	9.48082
82.8	10.4808
84.4	11.4808
86	10.4808
87.2	9.48082
89.2	10.4808
91.2	10.4808
92.8	9.48082
94.4	9.48082
96	9.48082
97.6	9.48082
99.2	9.48082
101.2	8.48082
103.2	8.48082
104.8	9.48082
106.8	10.4808
108.4	11.4808
110	11.4808
111.6	12.4808
112.8	13.4808
114.8	12.4808
116.4	11.4808

## Sheet: Sheet2
4	17.1683
6	15.1683
8	13.1683
10	11.1683
11.6	11.1683
13.2	11.1683
14.8	11.1683
16.8	12.1683
18.8	12.1683
20.4	11.1683
22	11.1683
24	12.1683
25.6	13.1683
27.6	14.1683
29.6	14.1683
31.2	13.1683
33.2	12.1683
35.2	12.1683
37.2	12.1683
39.2	12.1683
41.2	12.1683
42.8	11.1683
44.4	11.1683
46.4	12.1683
48.4	12.1683
50	11.1683
51.6	11.1683
53.2	11.1683
55.2	10.1683
57.2	10.1683
58.8	11.1683
60.4	11.1683
62	11.1683
64	12.1683
66	12.1683
67.6	11.1683
69.2	11.1683
70.8	11.1683
72.4	11.1683
74.4	12.1683
76	13.1683
77.6	12.1683
78.8	11.1683
80.4	11.1683
82	12.1683
83.2	12.1683
84.4	11.1683
86.4	12.1683
88	14.1683
89.2	15.1683
90.8	16.1683
92	16.1683
94	12.1683
96	9.16832
97.6	9.16832
99.2	9.16832
100.8	10.1683
102.4	12.1683
104	13.1683
105.6	13.1683
107.2	14.1683
108.4	15.1683
110	16.1683
111.2	17.1683
113.2	15.1683
115.2	13.1683
116.4	15.1683
117.6	17.1683
119.6	16.1683
121.2	15.1683
123.2	13.1683
125.2	11.1683
127.2	10.1683
128.8	9.16832
130.4	9.16832
132.4	11.1683
134.4	13.1683
136	12.1683
137.2	11.1683
138.8	11.1683
140.4	12.1683
141.6	12.1683
142.8	11.1683
144.4	11.1683
146	11.1683
147.6	11.1683
149.6	10.1683
151.2	9.16832
152.8	9.16832
154.8	10.1683
156.4	11.1683
158	11.1683
159.6	12.1683
160.8	13.1683
162.4	13.1683
164	13.1683
165.6	13.1683
167.2	13.1683
168.8	13.1683
170.4	12.1683
171.6	12.1683
172.8	12.1683
174	11.1683
175.6	11.1683
177.2	11.1683
178.8	11.1683
180.4	11.1683
182	11.1683
183.6	11.1683
185.2	11.1683
186.8	11.1683
188.4	11.1683
190	11.1683
191.6	11.1683
193.6	10.1683
195.2	9.16832
196.8	9.16832
198.8	10.1683
200.4	11.1683
202	11.1683
203.6	11.1683
205.2	11.1683
206.8	11.1683
208.4	11.1683
210.4	10.1683
212	9.16832
213.6	9.16832
215.6	10.1683
217.2	11.1683
218.8	11.1683
220.4	11.1683
222	11.1683
223.6	12.1683
224.8	13.1683
226.4	13.1683
228	12.1683
229.2	11.1683
230.8	10.1683
232	10.1683
233.2	10.1683
234.4	10.1683
235.6	11.1683
