# Supplementary material for: Intense low-frequency sound transiently biases human sound lateralisation
Source: PLoS One. 2025 Jun 30;20(6):e0327525. doi: 10.1371/journal.pone.0327525 (PMC12208446; doi:10.1371/journal.pone.0327525)
Supplement: S1 Data — (ZIP) [file pone.0327525.s008.zip › s15_4000_ILD.xls]

## Sheet: Sheet1
8.8	-3
15.6	1
21.2	3.01981e-14
26.4	3
30.8	3
35.6	4.44089e-14
41.6	1
46.4	6
50.8	7
56	3
61.6	2
67.2	2
72.4	7.01661e-14
77.2	1
81.6	2
86.8	1
92	1
97.2	1
102.8	4
109.6	3

## Sheet: Sheet2
9.6	-6
16.8	-1
23.2	2
30.8	1
38	4.44089e-14
44.8	3
50.8	4
57.6	2
64.8	1
71.6	7.28306e-14
79.2	1
87.2	-1
95.6	-1
103.2	2
110	-1
115.2	2
120.8	6
128	3
135.2	1
141.6	3
148	5
154.4	7
159.6	3
164	2
168.4	1.66978e-13
172.8	-2
178.4	2
184.4	5
189.6	6
195.2	7
200	5
204.8	2
210	2.10498e-13
214.8	1
219.2	2
224.4	2.22045e-13
230	2.27374e-13
