# Supplementary material for: Intense low-frequency sound transiently biases human sound lateralisation
Source: PLoS One. 2025 Jun 30;20(6):e0327525. doi: 10.1371/journal.pone.0327525 (PMC12208446; doi:10.1371/journal.pone.0327525)
Supplement: S1 Data — (ZIP) [file pone.0327525.s008.zip › s15_4000_TH.xls]

## Sheet: Sheet1
4	23.621
5.2	22.621
6.8	21.621
7.6	22.621
8.8	23.621
10	23.621
11.2	23.621
12	24.621
13.2	25.621
14.4	24.621
16	23.621
17.2	22.621
18.8	22.621
20.4	22.621
22	21.621
23.2	21.621
24.4	21.621
25.6	21.621
26.8	21.621
28	20.621
29.6	19.621
30.8	19.621
32	19.621
33.2	19.621
34.4	20.621
36	21.621
37.2	22.621
38.8	23.621
39.6	22.621
40.8	20.621
42.4	20.621
44	20.621
45.6	19.621
46.8	19.621
48.4	21.621
50	23.621
51.2	23.621
52.4	23.621
53.6	23.621
54.8	23.621
56	23.621
57.2	23.621
58.4	23.621
59.6	23.621
60.8	23.621
62	23.621
63.2	23.621
64.4	23.621
65.6	23.621
66.8	23.621
68	23.621
69.2	22.621
70.8	21.621
72	20.621
73.6	20.621
75.2	21.621
76.4	21.621
77.6	21.621
78.8	21.621
80	21.621
81.2	21.621
82.4	20.621
84	19.621
85.2	18.621
86.8	17.621
88	17.621
89.2	18.621
90.8	18.621
92.8	19.621
94.8	19.621
96.8	19.621
98.8	19.621
100.8	20.621
103.2	21.621
105.2	21.621
107.2	21.621
108.8	20.621
110.8	19.621
112.8	19.621
114.8	19.621
116.4	18.621

## Sheet: Sheet2
3.2	23.621
5.2	20.621
6.8	18.621
8.8	18.621
10.4	19.621
12	19.621
13.6	20.621
14.8	21.621
16.4	21.621
18	21.621
19.6	22.621
20.8	22.621
22	21.621
23.6	20.621
24.8	20.621
26	20.621
27.2	19.621
28.8	19.621
30.4	20.621
31.6	21.621
33.2	21.621
34.8	20.621
36	19.621
37.6	19.621
39.2	19.621
40.8	19.621
42.4	20.621
43.6	21.621
45.2	22.621
46.4	23.621
48.4	22.621
50	21.621
51.6	21.621
53.2	20.621
54.4	20.621
55.6	21.621
57.2	22.621
58.4	22.621
59.6	22.621
60.8	22.621
62	22.621
63.2	22.621
64.4	22.621
65.6	22.621
66.8	22.621
68	22.621
69.2	22.621
70.4	23.621
72	24.621
73.2	24.621
74.4	24.621
75.6	24.621
76.4	25.621
77.6	26.621
78.8	26.621
79.6	25.621
80.8	24.621
81.6	23.621
82.8	21.621
84.4	20.621
85.6	20.621
86.8	21.621
88.4	22.621
89.6	22.621
90.8	22.621
92	22.621
93.2	22.621
94.4	22.621
95.6	21.621
97.2	20.621
98.4	20.621
99.2	19.621
100.4	18.621
102	20.621
103.6	22.621
104.8	22.621
106	21.621
107.6	21.621
109.2	21.621
110.8	20.621
112	19.621
113.6	19.621
115.2	20.621
116.4	21.621
118	22.621
119.2	22.621
120.4	22.621
121.6	22.621
122.8	22.621
124	22.621
125.2	22.621
126.4	22.621
127.6	22.621
128.8	22.621
130	22.621
130.8	21.621
132	19.621
134	20.621
135.2	23.621
136.4	25.621
138	25.621
139.6	24.621
141.2	22.621
142.8	21.621
144.4	22.621
145.6	22.621
146.8	22.621
148	22.621
149.2	22.621
150.4	22.621
151.2	23.621
152.4	24.621
153.6	23.621
155.2	22.621
156	23.621
157.2	24.621
158.4	24.621
159.6	24.621
161.2	22.621
162.8	21.621
164.4	22.621
165.6	23.621
167.2	24.621
168.4	24.621
169.6	24.621
170.4	23.621
172	20.621
174	20.621
175.6	21.621
177.2	21.621
178.8	22.621
180	22.621
181.2	22.621
182.4	22.621
183.2	23.621
184	23.621
185.6	19.621
188	19.621
190	21.621
191.6	21.621
193.2	21.621
194.8	20.621
196	20.621
197.2	21.621
198.4	23.621
199.6	24.621
200.8	23.621
202.4	23.621
204	23.621
205.6	23.621
207.2	24.621
208.4	24.621
210	22.621
211.6	20.621
212.8	19.621
214.8	20.621
216.4	21.621
218.4	22.621
219.6	25.621
220.8	26.621
222	26.621
222.8	25.621
224	23.621
225.6	23.621
227.2	23.621
228.8	22.621
230	21.621
231.6	21.621
233.2	21.621
234.8	21.621
