# Supplementary material for: Intense low-frequency sound transiently biases human sound lateralisation
Source: PLoS One. 2025 Jun 30;20(6):e0327525. doi: 10.1371/journal.pone.0327525 (PMC12208446; doi:10.1371/journal.pone.0327525)
Supplement: S1 Data — (ZIP) [file pone.0327525.s008.zip › s15_500_ILD.xls]

## Sheet: Sheet1
12.8	7
22.8	3
31.6	4
40	2
48	3
55.2	1
62	5.32907e-14
69.6	2
77.6	3
85.2	3
92.8	3
100	2
107.6	9.05942e-14

## Sheet: Sheet2
13.6	-7
24.4	-4
34.8	-4
44.4	3.73035e-14
53.6	1
62.8	5.86198e-14
72.8	2
83.2	3
92.4	9.59233e-14
101.6	-2
112	1
122	5
130.8	3
139.6	1
148.8	2
158.4	3
166.8	-1
174	1.77636e-13
181.6	1
188.8	2
196.8	6
205.2	8
213.2	7
221.2	4
229.6	1
