# Supplementary material for: Intense low-frequency sound transiently biases human sound lateralisation
Source: PLoS One. 2025 Jun 30;20(6):e0327525. doi: 10.1371/journal.pone.0327525 (PMC12208446; doi:10.1371/journal.pone.0327525)
Supplement: S1 Data — (ZIP) [file pone.0327525.s008.zip › s15_500_TH.xls]

## Sheet: Sheet1
3.6	21.9421
5.2	22.9421
6.4	22.9421
7.6	22.9421
8.8	22.9421
10	21.9421
11.6	21.9421
13.2	22.9421
14.4	22.9421
15.6	22.9421
16.8	22.9421
18	22.9421
19.2	22.9421
20.4	22.9421
21.6	22.9421
22.8	22.9421
24	23.9421
25.2	25.9421
26.4	26.9421
27.6	25.9421
29.2	24.9421
30.4	24.9421
31.6	24.9421
32.8	24.9421
34	24.9421
35.2	24.9421
36.4	25.9421
38	26.9421
39.2	26.9421
40.4	26.9421
41.6	26.9421
42.8	26.9421
43.6	25.9421
44.8	24.9421
45.6	23.9421
46.8	22.9421
48	23.9421
49.6	24.9421
50.8	24.9421
51.6	25.9421
52.8	26.9421
54	26.9421
54.8	25.9421
56	24.9421
57.2	24.9421
58.4	24.9421
59.6	25.9421
60.8	27.9421
62	28.9421
63.2	28.9421
64	27.9421
65.6	24.9421
67.2	22.9421
68.4	22.9421
70	24.9421
71.6	26.9421
72.8	26.9421
74	26.9421
75.2	26.9421
76.4	26.9421
77.2	25.9421
78.4	24.9421
79.6	24.9421
80.8	24.9421
82	24.9421
83.2	24.9421
84.4	24.9421
85.6	24.9421
86.8	24.9421
88	24.9421
89.2	24.9421
90	25.9421
91.2	26.9421
92.4	26.9421
93.6	26.9421
94.8	26.9421
95.6	25.9421
96.8	23.9421
98.4	23.9421
100	24.9421
101.2	24.9421
102	25.9421
103.2	26.9421
104	27.9421
105.2	28.9421
106	29.9421
106.8	29.9421
108.4	26.9421
110	24.9421
111.2	24.9421
112.4	25.9421
113.6	27.9421
114.4	27.9421
115.2	27.9421
116	27.9421
117.2	26.9421
118	25.9421

## Sheet: Sheet2
3.2	24.5046
5.6	22.5046
7.6	22.5046
9.2	21.5046
11.2	20.5046
12.8	19.5046
14.8	18.5046
16.8	19.5046
18.8	21.5046
20.4	20.5046
21.6	19.5046
23.2	18.5046
24.4	17.5046
26.4	18.5046
28	19.5046
30	20.5046
31.6	21.5046
33.2	21.5046
34.8	21.5046
36.4	21.5046
38	21.5046
39.6	21.5046
41.2	21.5046
43.2	22.5046
44.8	24.5046
46	25.5046
47.6	26.5046
48.8	26.5046
50.4	24.5046
52	23.5046
53.6	23.5046
55.2	23.5046
56.8	24.5046
58	24.5046
59.2	24.5046
60.4	24.5046
61.6	24.5046
62.8	24.5046
64	23.5046
65.6	23.5046
67.2	24.5046
68.4	24.5046
70	21.5046
72.4	21.5046
74.8	22.5046
76.4	21.5046
78	21.5046
80	22.5046
81.6	24.5046
82.8	25.5046
84.4	25.5046
86	25.5046
87.6	26.5046
88.8	26.5046
90	26.5046
90.8	25.5046
92	23.5046
93.6	22.5046
94.8	21.5046
96.4	21.5046
98	21.5046
99.6	21.5046
101.2	22.5046
102.4	23.5046
104	23.5046
105.6	22.5046
106.8	22.5046
108	23.5046
109.6	23.5046
111.2	23.5046
112.8	23.5046
114.4	23.5046
116	23.5046
117.6	23.5046
119.2	24.5046
120.4	24.5046
122	22.5046
123.6	21.5046
125.2	21.5046
127.2	22.5046
128.8	24.5046
130	25.5046
131.6	26.5046
132.8	26.5046
134	26.5046
135.2	27.5046
136.8	28.5046
138	29.5046
140	28.5046
141.6	27.5046
143.6	26.5046
145.2	25.5046
146.8	26.5046
148	26.5046
149.2	26.5046
150.4	27.5046
152	28.5046
153.2	28.5046
154.4	27.5046
156	26.5046
157.2	25.5046
158.8	25.5046
160.4	25.5046
162	25.5046
163.6	25.5046
165.2	24.5046
166.4	24.5046
168	26.5046
169.6	27.5046
171.2	26.5046
172.4	26.5046
173.6	27.5046
175.2	27.5046
176.8	26.5046
178	25.5046
179.6	24.5046
180.8	23.5046
182.4	23.5046
184	23.5046
185.6	23.5046
187.2	23.5046
188.8	23.5046
190.4	24.5046
191.6	25.5046
193.2	25.5046
194.8	25.5046
196.4	25.5046
198	25.5046
199.6	26.5046
200.8	26.5046
202	26.5046
203.2	26.5046
204.4	26.5046
205.2	25.5046
206.4	23.5046
208.4	24.5046
210	26.5046
211.2	27.5046
212.8	28.5046
214	28.5046
215.2	28.5046
216.4	28.5046
217.6	27.5046
219.2	27.5046
220.8	28.5046
222	28.5046
223.2	28.5046
224.4	28.5046
225.6	27.5046
227.2	26.5046
228.4	26.5046
229.6	27.5046
231.2	27.5046
232.8	27.5046
234.4	27.5046
236	26.5046
