# Supplementary material for: Intense low-frequency sound transiently biases human sound lateralisation
Source: PLoS One. 2025 Jun 30;20(6):e0327525. doi: 10.1371/journal.pone.0327525 (PMC12208446; doi:10.1371/journal.pone.0327525)
Supplement: S1 Data — (ZIP) [file pone.0327525.s008.zip › s16_1000_ILD.xls]

## Sheet: Sheet1
8.8	-7
15.2	-5
20.8	-7
25.6	-6
30.8	-5
36	-5
40.4	-8
45.2	-11
50.8	-9
56.4	-8
62	-9
66.8	-8
72	-7
77.2	-8
82.8	-8
88.4	-7
94	-5
100	-5
105.6	-6
111.6	-7

## Sheet: Sheet2
9.2	-9
15.6	-7
21.2	-9
26.4	-9
31.6	-8
37.2	-7
42.4	-6
48.4	-7
54.8	-5
61.6	-6
69.2	-5
76.8	-5
84	-7
90.4	-6
97.2	-5
103.2	-1
108.4	9.23706e-14
114.8	-3
121.6	-2
128.8	-1
135.6	1.24345e-13
142.4	2
149.2	3
156	2
163.2	1
170.4	-1
178.4	2
187.2	3
195.6	3
204.8	-1
214	-4
222.8	-4
231.2	-7
