# Supplementary material for: Intense low-frequency sound transiently biases human sound lateralisation
Source: PLoS One. 2025 Jun 30;20(6):e0327525. doi: 10.1371/journal.pone.0327525 (PMC12208446; doi:10.1371/journal.pone.0327525)
Supplement: S1 Data — (ZIP) [file pone.0327525.s008.zip › s16_1000_TH.xls]

## Sheet: Sheet1
6.4	8.00695
8.8	5.00695
11.6	3.00695
14	3.00695
16.4	3.00695
18.8	4.00695
20.8	5.00695
23.2	5.00695
26	7.00695
29.6	6.00695
32.4	2.00695
34	3.00695
36	5.00695
38.4	6.00695
40.4	6.00695
42.4	6.00695
44.4	6.00695
46.4	6.00695
48.4	6.00695
50.4	6.00695
52.4	7.00695
54.8	8.00695
56.8	8.00695
58.8	7.00695
61.2	6.00695
63.2	6.00695
65.2	7.00695
67.6	8.00695
69.2	7.00695
71.6	4.00695
74	3.00695
76.4	4.00695
78.4	5.00695
80.8	5.00695
83.2	5.00695
85.6	5.00695
88	4.00695
90	4.00695
92	4.00695
94	3.00695
96.8	4.00695
99.2	5.00695
101.6	5.00695
103.6	7.00695
105.2	7.00695
108	2.00695
111.2	0.00695406
113.6	2.00695
115.6	3.00695
117.6	5.00695

## Sheet: Sheet2
2.8	2.00695
5.2	1.00695
7.6	1.00695
10.4	2.00695
13.2	2.00695
16	3.00695
19.2	3.00695
22.4	2.00695
25.2	2.00695
28	3.00695
31.2	4.00695
34	5.00695
37.2	5.00695
40.4	5.00695
43.6	6.00695
46.4	6.00695
49.2	5.00695
52	3.00695
54.8	2.00695
57.6	3.00695
60.8	4.00695
63.6	4.00695
66.4	4.00695
69.2	4.00695
72	3.00695
75.2	2.00695
77.6	3.00695
80	3.00695
82.4	4.00695
84.4	5.00695
87.2	4.00695
90	4.00695
92.8	3.00695
96	3.00695
98.8	5.00695
101.2	5.00695
103.6	5.00695
106	5.00695
108.4	5.00695
110.8	5.00695
113.2	5.00695
116	7.00695
118.8	9.00695
121.2	9.00695
123.6	9.00695
126	8.00695
128.4	5.00695
132	6.00695
135.2	7.00695
138.4	6.00695
141.2	6.00695
144	6.00695
146.4	7.00695
148.8	7.00695
151.2	7.00695
153.6	7.00695
156.4	6.00695
158.8	5.00695
161.2	5.00695
163.6	5.00695
166	6.00695
168	7.00695
170.4	7.00695
172.8	7.00695
175.2	7.00695
177.6	6.00695
179.6	5.00695
182.4	6.00695
184.8	8.00695
186.4	7.00695
188.4	6.00695
190.4	7.00695
193.2	6.00695
196	6.00695
198.8	6.00695
201.2	5.00695
203.6	5.00695
206.4	6.00695
209.2	5.00695
212.4	4.00695
215.2	3.00695
218.4	2.00695
221.2	1.00695
224.8	3.00695
228.4	5.00695
231.6	4.00695
234.4	3.00695
