# Supplementary material for: Intense low-frequency sound transiently biases human sound lateralisation
Source: PLoS One. 2025 Jun 30;20(6):e0327525. doi: 10.1371/journal.pone.0327525 (PMC12208446; doi:10.1371/journal.pone.0327525)
Supplement: S1 Data — (ZIP) [file pone.0327525.s008.zip › s16_2000_ILD.xls]

## Sheet: Sheet1
6.4	3
11.2	2
16	2
20.8	2
25.6	3
30	3
34.4	3
38.8	4
44	3
48.4	5.59552e-14
52.8	-1
57.2	7.19425e-14
62	1
66.4	1
70.8	1
75.6	3
80.4	5
84.4	4
88.8	3
93.2	4
98	5
102.4	5
106.8	5
111.6	7

## Sheet: Sheet2
9.6	6
16.4	1.77636e-14
22	1
26.8	2.22045e-14
31.6	2.66454e-14
36.4	3.37508e-14
41.6	-1
46.8	-1
52	-1
57.2	-1
62.4	-1
67.6	-1
72.8	-1
78	-1
83.2	-2
89.2	-1
94.8	1
100.4	3
106	5
110.8	4
116	3
121.2	3
126	4
131.6	8
138.4	7
143.6	1.51879e-13
148	-1
152.8	1
157.6	2
162.8	3
168	3
173.2	3
178.4	2
184	2
189.6	3
194.4	2
199.6	1
205.6	6
212.4	8
218.8	7
224.8	6
230.8	4
