# Supplementary material for: Intense low-frequency sound transiently biases human sound lateralisation
Source: PLoS One. 2025 Jun 30;20(6):e0327525. doi: 10.1371/journal.pone.0327525 (PMC12208446; doi:10.1371/journal.pone.0327525)
Supplement: S1 Data — (ZIP) [file pone.0327525.s008.zip › s16_2000_TH.xls]

## Sheet: Sheet1
8	9.48082
10.8	7.48082
13.6	5.48082
16	5.48082
18.4	4.48082
20.4	3.48082
23.2	4.48082
25.6	5.48082
28.4	7.48082
32	6.48082
35.2	4.48082
38	3.48082
41.6	4.48082
44.8	5.48082
48	4.48082
50.8	4.48082
53.6	5.48082
56.8	5.48082
60.4	6.48082
63.6	7.48082
66.8	6.48082
69.2	7.48082
71.6	7.48082
74	7.48082
76.8	8.48082
79.2	9.48082
81.6	9.48082
84.4	7.48082
87.6	7.48082
90.8	8.48082
93.6	8.48082
96.4	7.48082
99.6	6.48082
102.4	6.48082
105.2	6.48082
108	6.48082
110.8	7.48082
114	8.48082
116.4	7.48082

## Sheet: Sheet2
3.6	7.48082
6	5.48082
8.4	2.48082
11.6	2.48082
14.8	3.48082
17.2	2.48082
20	0.480824
23.2	0.480824
26.8	-0.519176
30.4	0.480824
34.4	1.48082
37.6	0.480824
40.8	1.48082
44	3.48082
48	1.48082
52.4	1.48082
56.4	3.48082
60	3.48082
63.2	4.48082
66.4	4.48082
69.2	6.48082
72	7.48082
74.4	8.48082
77.2	10.4808
80.4	10.4808
83.6	9.48082
86.4	8.48082
89.2	6.48082
92	5.48082
94.8	6.48082
97.6	8.48082
100	8.48082
102.8	7.48082
105.6	7.48082
108.4	6.48082
111.6	5.48082
114.4	4.48082
118	6.48082
121.6	9.48082
124	8.48082
126.8	7.48082
129.6	8.48082
132.4	10.4808
135.2	11.4808
137.6	12.4808
140	11.4808
142.4	9.48082
144.8	8.48082
147.6	7.48082
150.4	8.48082
153.6	9.48082
156.4	10.4808
159.6	11.4808
162	10.4808
164.8	9.48082
167.2	8.48082
169.6	8.48082
172.4	9.48082
175.2	9.48082
177.6	8.48082
180.4	7.48082
183.2	7.48082
185.6	9.48082
187.6	9.48082
189.6	8.48082
192	8.48082
194.8	7.48082
197.6	7.48082
200	8.48082
202.4	8.48082
204.8	9.48082
206.8	10.4808
210	7.48082
213.2	6.48082
216.4	7.48082
219.2	7.48082
221.6	8.48082
224	8.48082
226.4	8.48082
228.8	8.48082
231.6	7.48082
234.4	8.48082
