# Supplementary material for: Intense low-frequency sound transiently biases human sound lateralisation
Source: PLoS One. 2025 Jun 30;20(6):e0327525. doi: 10.1371/journal.pone.0327525 (PMC12208446; doi:10.1371/journal.pone.0327525)
Supplement: S1 Data — (ZIP) [file pone.0327525.s008.zip › s16_4000_ILD.xls]

## Sheet: Sheet1
8.8	7
15.2	6
22	4
28.4	1.86517e-14
34	1
39.2	1
44.4	3.28626e-14
50	3.64153e-14
56	-1
62	-1
68	-1
74	-1
80	-1
85.6	-3
90.8	-3
96.4	-1
102.4	-1
108	-3
113.2	-4

## Sheet: Sheet2
8	3
13.6	-2
18.8	-3
24	-2
30	-4
36.8	-3
43.2	-2
49.2	-4
54.8	-4
60.4	-4
66	-4
72	-3
78	-3
84	-2
90	7.63833e-14
95.6	8.17124e-14
101.2	8.79297e-14
107.2	1
113.2	1
119.2	2
126	1.13687e-13
132.4	-4
137.6	-1
142.4	1
147.6	1.25233e-13
153.2	1.32339e-13
158.8	1
164	1
169.2	1
174.8	3
180.8	2
187.2	2
194	1
200.4	1.61648e-13
206.8	1.66978e-13
213.6	2
220.8	2
227.2	-3
232.4	-3
