# Supplementary material for: Intense low-frequency sound transiently biases human sound lateralisation
Source: PLoS One. 2025 Jun 30;20(6):e0327525. doi: 10.1371/journal.pone.0327525 (PMC12208446; doi:10.1371/journal.pone.0327525)
Supplement: S1 Data — (ZIP) [file pone.0327525.s008.zip › s16_4000_TH.xls]

## Sheet: Sheet1
6	21.621
8.8	20.621
11.6	18.621
14.4	17.621
17.2	17.621
19.6	18.621
22	18.621
24.4	19.621
26.4	20.621
28.8	20.621
31.2	20.621
33.6	21.621
35.6	21.621
37.6	20.621
40	20.621
42.4	20.621
44.8	20.621
47.6	19.621
50.4	19.621
52.8	20.621
55.6	22.621
58.4	24.621
60.8	23.621
63.2	20.621
66.4	19.621
68.8	20.621
71.6	21.621
74	22.621
76.4	22.621
78.8	22.621
81.2	21.621
83.2	20.621
85.6	20.621
88	21.621
90	21.621
92.4	19.621
94.4	16.621
96.4	14.621
99.6	17.621
102	22.621
104	23.621
106	23.621
107.6	22.621
109.6	21.621
111.2	20.621
113.2	18.621
115.6	18.621
117.6	20.621

## Sheet: Sheet2
2.4	18.621
5.2	19.621
7.6	20.621
10	19.621
12	18.621
14.4	18.621
16.8	19.621
19.2	21.621
21.6	22.621
24	21.621
26.4	19.621
29.2	19.621
31.6	20.621
34	20.621
36	22.621
37.6	22.621
39.6	20.621
42	20.621
44.4	20.621
46.8	19.621
48.8	18.621
51.2	18.621
53.6	19.621
55.6	20.621
58	21.621
60	22.621
62.8	21.621
65.2	19.621
67.2	18.621
70	19.621
72.4	21.621
74.4	21.621
76.8	19.621
79.2	18.621
81.6	19.621
83.6	20.621
86	20.621
88.4	20.621
90.8	21.621
92.8	22.621
95.6	21.621
98	20.621
100.8	18.621
104	17.621
106.4	18.621
109.2	19.621
111.6	21.621
113.6	22.621
116	22.621
118.8	23.621
121.6	22.621
124.8	22.621
128	22.621
131.2	21.621
134	21.621
136.4	20.621
138.8	20.621
141.2	20.621
143.6	21.621
145.6	22.621
148.4	21.621
150.8	20.621
152.8	22.621
154.8	24.621
157.6	23.621
160	21.621
162	20.621
164.4	20.621
166.8	21.621
169.2	23.621
171.6	24.621
174	24.621
176.4	25.621
178.4	26.621
181.2	25.621
183.6	24.621
186.8	21.621
189.6	18.621
192.4	17.621
195.2	17.621
198	17.621
201.2	19.621
204	22.621
206.8	23.621
209.2	24.621
211.6	23.621
213.6	22.621
216.4	23.621
219.2	23.621
221.6	22.621
224	22.621
226.8	23.621
229.6	23.621
232.4	23.621
235.2	23.621
