# Supplementary material for: Intense low-frequency sound transiently biases human sound lateralisation
Source: PLoS One. 2025 Jun 30;20(6):e0327525. doi: 10.1371/journal.pone.0327525 (PMC12208446; doi:10.1371/journal.pone.0327525)
Supplement: S1 Data — (ZIP) [file pone.0327525.s008.zip › s16_500_ILD.xls]

## Sheet: Sheet1
12.4	13
19.6	4
24.8	6
29.6	6
34.4	6
39.2	6
44	7
48.4	7
52.8	6
57.6	5
62	5
66.4	6
71.6	5
76.8	5
82	5
87.2	6
92.8	7
97.6	6
102.4	6
107.2	6
112	6
116.4	4

## Sheet: Sheet2
8.8	6
15.2	1
20	2
24.8	2
29.6	2
34.8	3
40	3
44.8	2
50	1
55.2	1
60.4	1
66	4
72	6
77.6	5
82.8	4
89.2	7
95.6	9
101.2	8
106.8	9
112	9
117.2	9
122.4	10
128	10
134	11
139.6	12
145.2	11
150.4	11
155.2	10
160.4	9
165.6	10
171.2	10
176.8	9
182	8
187.6	7
192.4	8
197.6	10
203.2	11
208.8	13
214.8	13
220	9
224.4	8
229.6	9
234.4	10
