# Supplementary material for: Intense low-frequency sound transiently biases human sound lateralisation
Source: PLoS One. 2025 Jun 30;20(6):e0327525. doi: 10.1371/journal.pone.0327525 (PMC12208446; doi:10.1371/journal.pone.0327525)
Supplement: S1 Data — (ZIP) [file pone.0327525.s008.zip › s16_500_TH.xls]

## Sheet: Sheet1
5.2	13.9421
6.8	13.9421
8.4	13.9421
10	13.9421
11.6	13.9421
13.2	13.9421
14.8	13.9421
16.4	13.9421
18.4	14.9421
20.4	14.9421
22.4	14.9421
24	15.9421
25.6	15.9421
27.6	13.9421
30	12.9421
31.6	13.9421
33.2	12.9421
34.8	9.94208
37.2	9.94208
39.2	12.9421
40.8	14.9421
42.4	15.9421
44	15.9421
45.6	15.9421
47.2	15.9421
48.8	15.9421
50.4	15.9421
52.4	14.9421
54	12.9421
55.6	9.94208
58.4	11.9421
60.8	15.9421
62.4	15.9421
64	15.9421
65.6	14.9421
67.2	12.9421
69.2	13.9421
71.6	14.9421
73.2	13.9421
75.2	12.9421
76.8	11.9421
78.4	11.9421
80.4	13.9421
82.8	14.9421
84.8	14.9421
86.8	13.9421
89.2	12.9421
90.8	13.9421
92.8	14.9421
94.4	15.9421
96	15.9421
98	13.9421
100.4	13.9421
102.8	14.9421
104.8	15.9421
107.2	15.9421
109.2	13.9421
111.2	11.9421
114	12.9421
116.4	14.9421

## Sheet: Sheet2
4	16.1754
6.4	12.1754
8.8	9.17541
11.6	10.1754
14.4	13.1754
16.8	15.1754
19.6	15.1754
21.6	12.1754
23.6	11.1754
26	13.1754
28.4	15.1754
30.4	15.1754
32.8	13.1754
35.2	12.1754
37.6	12.1754
40	12.1754
42.4	12.1754
44.8	11.1754
46.8	10.1754
49.2	9.17541
51.2	8.17541
54	10.1754
56.8	12.1754
59.2	12.1754
61.2	14.1754
63.2	16.1754
65.6	16.1754
68	15.1754
70	14.1754
72.4	13.1754
74	14.1754
76	15.1754
78	15.1754
80	15.1754
82	15.1754
84	16.1754
86	18.1754
87.6	18.1754
89.6	16.1754
92	15.1754
94	15.1754
96	15.1754
98	14.1754
100.4	13.1754
102.8	11.1754
105.6	11.1754
108	12.1754
110.4	12.1754
112.4	14.1754
114.4	16.1754
116.8	17.1754
118.8	17.1754
120.8	17.1754
122.8	17.1754
124.4	18.1754
126.4	19.1754
128.8	17.1754
131.2	15.1754
133.2	15.1754
135.2	16.1754
137.6	16.1754
140	15.1754
142	14.1754
144.4	13.1754
146.4	13.1754
148.4	13.1754
150.4	12.1754
153.2	14.1754
156	17.1754
157.6	16.1754
159.6	14.1754
162	14.1754
164.4	14.1754
167.2	15.1754
169.6	16.1754
172	16.1754
174.4	17.1754
176.4	18.1754
179.2	17.1754
182	17.1754
184.4	18.1754
186.8	18.1754
189.2	19.1754
191.2	19.1754
193.2	18.1754
195.6	18.1754
198	18.1754
200.4	17.1754
202.4	17.1754
204.4	17.1754
206.4	16.1754
208.8	16.1754
211.2	16.1754
213.6	15.1754
215.6	15.1754
217.6	15.1754
219.6	15.1754
221.6	15.1754
223.6	15.1754
225.6	16.1754
228	16.1754
230.4	16.1754
232.8	17.1754
235.2	20.1754
