# Supplementary material for: Intense low-frequency sound transiently biases human sound lateralisation
Source: PLoS One. 2025 Jun 30;20(6):e0327525. doi: 10.1371/journal.pone.0327525 (PMC12208446; doi:10.1371/journal.pone.0327525)
Supplement: S1 Data — (ZIP) [file pone.0327525.s008.zip › s17_1000_ILD.xls]

## Sheet: Sheet1
6.8	-3
13.6	-3
20	-1
25.6	-2
31.2	-1
36.4	1.95399e-14
42.4	-2
48.8	-2
55.2	-2
62	-1
68.8	-1
75.2	-3
81.2	-3
87.2	-2
93.6	-2
100	-2
106.8	-4
114.4	-3

## Sheet: Sheet2
8	-6
16.8	-7
24.8	-6
33.6	-3
43.2	-5
52.4	-8
60.8	-6
68.4	-8
75.6	-8
83.6	-4
92.4	-3
100.4	-5
107.6	-4
114.8	-4
122.4	-6
131.2	-2
140.4	1.52767e-13
149.2	-1
157.6	-2
165.6	-6
172.4	-4
179.2	-2
186.8	-4
195.6	-1
204.4	2.14939e-13
212.4	-4
220.4	-8
229.6	-7
