# Supplementary material for: Intense low-frequency sound transiently biases human sound lateralisation
Source: PLoS One. 2025 Jun 30;20(6):e0327525. doi: 10.1371/journal.pone.0327525 (PMC12208446; doi:10.1371/journal.pone.0327525)
Supplement: S1 Data — (ZIP) [file pone.0327525.s008.zip › s17_1000_TH.xls]

## Sheet: Sheet1
3.2	25.007
5.6	25.007
7.2	21.007
8.4	19.007
10	19.007
11.6	19.007
13.2	19.007
14.8	19.007
16.4	19.007
18	19.007
19.6	19.007
21.2	19.007
22.8	18.007
24	17.007
25.6	17.007
27.6	16.007
29.2	15.007
30.8	16.007
32.4	18.007
34	19.007
35.6	19.007
37.2	19.007
38.8	19.007
40.4	19.007
42	19.007
43.6	19.007
45.2	19.007
47.2	18.007
48.8	17.007
50.4	17.007
52	17.007
53.6	18.007
54.8	19.007
56.8	18.007
58.8	18.007
60.8	18.007
62.8	18.007
64.4	19.007
66	18.007
67.2	17.007
69.2	18.007
70.8	20.007
72	20.007
73.6	18.007
75.2	17.007
76.8	17.007
78.8	18.007
80.8	18.007
82.4	17.007
84.4	16.007
86.4	17.007
88.8	18.007
90.4	17.007
92.4	16.007
94	15.007
95.6	15.007
97.2	15.007
98.8	15.007
100.8	16.007
102.8	16.007
104.8	16.007
106.4	17.007
108	17.007
109.6	17.007
111.2	17.007
112.8	17.007
114.4	17.007
116.4	16.007

## Sheet: Sheet2
7.6	33.8305
10.8	28.8305
12.8	28.8305
14.4	26.8305
16	24.8305
17.6	22.8305
18.8	21.8305
20.4	21.8305
22	22.8305
23.2	23.8305
24.8	23.8305
26.4	23.8305
28	23.8305
29.6	22.8305
30.8	21.8305
32.4	20.8305
33.6	19.8305
35.2	19.8305
36.8	19.8305
38.8	20.8305
40.4	21.8305
42	21.8305
43.6	22.8305
44.8	23.8305
46.4	24.8305
47.6	25.8305
49.2	25.8305
50.8	24.8305
52	23.8305
53.6	22.8305
54.8	21.8305
56.4	20.8305
57.6	19.8305
59.2	19.8305
60.8	19.8305
62.8	20.8305
64.4	22.8305
65.6	22.8305
66.8	21.8305
68.8	22.8305
70.4	23.8305
72	23.8305
74	22.8305
76	22.8305
77.6	24.8305
78.8	25.8305
80.4	25.8305
82	24.8305
83.2	23.8305
84.8	22.8305
86	21.8305
87.6	21.8305
89.2	22.8305
90.4	23.8305
92	23.8305
93.6	23.8305
95.6	22.8305
97.2	21.8305
99.2	20.8305
101.2	20.8305
103.2	20.8305
105.2	20.8305
106.8	21.8305
108.4	20.8305
110	18.8305
111.6	17.8305
113.2	17.8305
115.2	18.8305
117.2	18.8305
118.8	17.8305
120.4	17.8305
122	17.8305
123.6	17.8305
125.2	17.8305
126.8	17.8305
128.8	18.8305
130.4	20.8305
131.6	21.8305
133.2	21.8305
134.8	20.8305
136	19.8305
137.6	19.8305
139.2	19.8305
140.8	19.8305
142.4	19.8305
144	19.8305
146	18.8305
147.6	16.8305
148.8	15.8305
150.4	15.8305
152	16.8305
153.2	17.8305
154.8	18.8305
156	18.8305
157.2	17.8305
158.8	16.8305
159.6	17.8305
160.8	18.8305
162	17.8305
163.6	16.8305
164.8	16.8305
166	16.8305
167.2	15.8305
168.8	15.8305
170.4	16.8305
171.6	16.8305
173.2	14.8305
175.2	14.8305
176.8	15.8305
178.4	15.8305
180	15.8305
181.6	15.8305
183.2	15.8305
184.8	15.8305
186.4	15.8305
188.4	16.8305
190	17.8305
191.6	17.8305
193.2	17.8305
194.8	17.8305
196.8	16.8305
198.4	15.8305
200	15.8305
201.6	15.8305
203.2	16.8305
204.4	17.8305
206	17.8305
207.6	17.8305
209.2	17.8305
210.8	17.8305
212.4	18.8305
213.6	19.8305
215.2	19.8305
216.8	19.8305
218.8	18.8305
220.4	17.8305
222	17.8305
224	18.8305
226	18.8305
228	18.8305
230	18.8305
232	18.8305
234	18.8305
235.6	16.8305
