# Supplementary material for: Intense low-frequency sound transiently biases human sound lateralisation
Source: PLoS One. 2025 Jun 30;20(6):e0327525. doi: 10.1371/journal.pone.0327525 (PMC12208446; doi:10.1371/journal.pone.0327525)
Supplement: S1 Data — (ZIP) [file pone.0327525.s008.zip › s17_2000_ILD.xls]

## Sheet: Sheet1
10	-4
19.6	-8
30	-8
39.2	-1
46.4	-3
53.2	-3
60	-3
66.4	-2
72.8	-3
78.8	-4
85.6	-3
92.8	-6
100.8	-6
108.4	-4

## Sheet: Sheet2
15.2	-18
25.2	-12
34	-12
42.8	-11
51.6	-9
60.4	-7
69.2	-5
78.4	-5
87.6	-4
97.6	-5
107.2	-6
116.4	-3
125.2	-1
134.4	-1
143.2	-3
151.6	-4
161.2	1.56319e-13
170.8	4
179.6	3
188.4	1.77636e-13
196.8	-7
203.6	-8
211.2	-6
219.2	-5
227.2	-3
