# Supplementary material for: Intense low-frequency sound transiently biases human sound lateralisation
Source: PLoS One. 2025 Jun 30;20(6):e0327525. doi: 10.1371/journal.pone.0327525 (PMC12208446; doi:10.1371/journal.pone.0327525)
Supplement: S1 Data — (ZIP) [file pone.0327525.s008.zip › s17_2000_TH.xls]

## Sheet: Sheet1
3.2	32.4808
5.6	30.4808
8	29.4808
10.8	28.4808
12.8	25.4808
14.8	24.4808
16.8	24.4808
18.8	24.4808
20.4	23.4808
22.4	22.4808
24	21.4808
26	20.4808
28	20.4808
30	20.4808
32	21.4808
34.4	22.4808
36.4	22.4808
38.4	22.4808
40.4	22.4808
42.4	21.4808
44.8	20.4808
46.8	20.4808
48.8	20.4808
50.8	20.4808
52.8	20.4808
54.8	20.4808
56.8	20.4808
58.8	20.4808
60.8	20.4808
62.4	21.4808
64.4	22.4808
66.4	22.4808
68.4	22.4808
70.4	21.4808
72.8	20.4808
74.8	20.4808
76.8	20.4808
78.8	19.4808
81.2	19.4808
83.6	19.4808
86	18.4808
88	17.4808
90.4	16.4808
92	17.4808
94	19.4808
96.4	20.4808
98	19.4808
100	17.4808
102.4	16.4808
104	17.4808
106	19.4808
108.4	20.4808
110.4	21.4808
112.8	22.4808
114.8	23.4808
117.2	23.4808

## Sheet: Sheet2
6.8	33.4808
9.6	27.4808
11.6	26.4808
13.2	25.4808
15.2	24.4808
16.8	22.4808
18	21.4808
20	22.4808
21.6	23.4808
23.6	25.4808
26	26.4808
27.6	25.4808
29.2	25.4808
31.2	26.4808
32.8	27.4808
34.4	26.4808
35.6	25.4808
37.2	25.4808
39.2	24.4808
40.8	22.4808
42	21.4808
43.6	21.4808
45.2	21.4808
46.8	21.4808
48.4	22.4808
49.6	22.4808
50.8	22.4808
52	23.4808
53.6	24.4808
54.8	24.4808
56	24.4808
57.2	25.4808
58.8	26.4808
59.6	25.4808
60.8	24.4808
62	24.4808
63.2	24.4808
64.4	25.4808
66	25.4808
67.6	24.4808
68.8	24.4808
70	25.4808
71.6	25.4808
73.2	25.4808
75.2	24.4808
76.8	23.4808
78.4	24.4808
79.6	24.4808
80.8	23.4808
82.4	22.4808
83.6	21.4808
85.2	21.4808
86.8	21.4808
88.4	21.4808
90	21.4808
91.6	21.4808
93.2	21.4808
94.8	21.4808
96.4	21.4808
98	21.4808
100	19.4808
102.4	18.4808
104	19.4808
105.6	19.4808
107.2	19.4808
108.8	19.4808
110.4	19.4808
112	19.4808
113.6	19.4808
115.6	20.4808
117.2	22.4808
118.4	23.4808
120.4	22.4808
122	21.4808
124	20.4808
126	21.4808
128.4	22.4808
130	21.4808
132	20.4808
134	20.4808
135.6	21.4808
137.2	21.4808
138.8	21.4808
140.8	22.4808
142.4	23.4808
144	23.4808
145.6	23.4808
147.2	23.4808
149.2	22.4808
150.8	21.4808
152.8	20.4808
154.8	20.4808
156.8	20.4808
158.8	20.4808
160.8	20.4808
162.8	20.4808
164.4	21.4808
166.4	22.4808
168.4	22.4808
170.4	22.4808
172.4	22.4808
174.4	23.4808
176.8	23.4808
179.2	22.4808
181.2	22.4808
183.2	22.4808
185.2	22.4808
187.2	22.4808
189.2	21.4808
191.6	21.4808
193.6	23.4808
195.2	23.4808
197.2	22.4808
199.2	22.4808
201.2	22.4808
203.2	22.4808
205.2	22.4808
207.2	22.4808
209.2	22.4808
211.2	22.4808
212.8	23.4808
214.4	23.4808
216	23.4808
217.6	23.4808
219.6	22.4808
221.2	21.4808
222.8	21.4808
224.4	21.4808
226	21.4808
227.6	21.4808
229.2	21.4808
230.8	21.4808
232.4	21.4808
234	21.4808
235.6	21.4808
