# Supplementary material for: Intense low-frequency sound transiently biases human sound lateralisation
Source: PLoS One. 2025 Jun 30;20(6):e0327525. doi: 10.1371/journal.pone.0327525 (PMC12208446; doi:10.1371/journal.pone.0327525)
Supplement: S1 Data — (ZIP) [file pone.0327525.s008.zip › s17_4000_ILD.xls]

## Sheet: Sheet1
6.4	2
13.2	1.42109e-14
20.4	2.13163e-14
27.6	1
34.8	4
42.8	4
50.4	2
57.6	2
65.2	3
72.8	3
80	1
86.8	1
93.6	2
100.8	2
107.6	1.12799e-13
114.4	-2

## Sheet: Sheet2
6.8	-3
14	-1
22	-3
30	-4
37.6	-1
44	-2
50.8	-4
58	-4
64.8	-1
71.6	3
78.8	4
85.6	2
92.4	1
98.8	9.68114e-14
105.2	1.05693e-13
112	1
118.4	2
125.6	5
133.2	5
140.8	5
147.6	8
154	8
160.8	6
167.6	4
174.4	3
180.8	1
186.8	1.9007e-13
194	3
202	1
210	2.0961e-13
218	1
225.2	-1
231.6	1
