# Supplementary material for: Intense low-frequency sound transiently biases human sound lateralisation
Source: PLoS One. 2025 Jun 30;20(6):e0327525. doi: 10.1371/journal.pone.0327525 (PMC12208446; doi:10.1371/journal.pone.0327525)
Supplement: S1 Data — (ZIP) [file pone.0327525.s008.zip › s17_4000_TH.xls]

## Sheet: Sheet1
4.4	30.621
7.2	32.621
9.6	32.621
12	32.621
14	30.621
16	29.621
17.6	28.621
19.2	28.621
21.2	29.621
22.8	30.621
24.8	31.621
26.4	32.621
28	32.621
30	31.621
32	31.621
33.6	32.621
35.6	33.621
37.6	33.621
39.2	32.621
40.8	32.621
42.8	33.621
44.8	33.621
46.4	32.621
48.4	31.621
50.4	31.621
52	32.621
53.6	32.621
55.2	32.621
57.2	33.621
58.8	34.621
60.4	34.621
62	34.621
64	35.621
66	34.621
68.4	34.621
70.8	34.621
73.2	33.621
75.2	33.621
77.2	33.621
79.2	33.621
81.2	33.621
83.2	32.621
85.6	32.621
88	33.621
90	34.621
92.4	34.621
94.8	33.621
96.8	32.621
99.2	32.621
101.6	32.621
104.4	33.621
106.8	34.621
109.2	34.621
111.6	34.621
114	33.621
116	33.621

## Sheet: Sheet2
4	38.9425
6.4	38.9425
8.8	38.9425
11.2	38.9425
14	36.9425
16.8	33.9425
18.8	33.9425
20.8	33.9425
22.4	34.9425
24	34.9425
26	33.9425
28	33.9425
30	33.9425
32	33.9425
33.6	34.9425
35.6	35.9425
37.2	36.9425
38.8	36.9425
40.8	34.9425
42.8	32.9425
44.8	31.9425
46.8	31.9425
48.8	31.9425
50.8	31.9425
52.8	30.9425
55.2	29.9425
57.2	29.9425
59.2	30.9425
61.6	31.9425
63.6	32.9425
66	33.9425
68	33.9425
70	33.9425
72	33.9425
74	33.9425
76	33.9425
78	33.9425
80	34.9425
82.8	32.9425
85.6	29.9425
87.6	29.9425
89.6	30.9425
91.6	32.9425
93.2	32.9425
95.2	31.9425
97.2	31.9425
98.8	32.9425
100.8	33.9425
102.8	33.9425
104.8	34.9425
107.2	35.9425
109.2	35.9425
111.2	34.9425
113.6	34.9425
116	34.9425
118.4	33.9425
120.4	33.9425
122.4	33.9425
124.4	33.9425
126.4	33.9425
128	34.9425
130	35.9425
132	34.9425
134.4	33.9425
136.4	33.9425
138.4	33.9425
140.4	33.9425
142.4	33.9425
144.4	33.9425
146.4	34.9425
148.8	35.9425
150.4	34.9425
152.4	33.9425
154.4	33.9425
156	34.9425
157.6	34.9425
159.6	33.9425
161.6	34.9425
164	35.9425
165.6	34.9425
167.6	33.9425
169.2	31.9425
170.4	30.9425
172.4	31.9425
174	32.9425
175.6	32.9425
177.2	33.9425
178.8	35.9425
180.4	37.9425
181.6	38.9425
183.6	36.9425
185.6	33.9425
187.2	31.9425
188.8	30.9425
190.4	30.9425
192.4	31.9425
194	32.9425
196	33.9425
198	33.9425
199.6	32.9425
201.2	32.9425
203.2	33.9425
205.2	33.9425
207.2	33.9425
209.2	33.9425
211.2	33.9425
212.8	34.9425
214.4	34.9425
216.4	33.9425
218.4	33.9425
220	34.9425
222	35.9425
224	35.9425
226	35.9425
227.6	37.9425
228.8	38.9425
230.4	38.9425
232	38.9425
234	37.9425
236	37.9425
