# Supplementary material for: Intense low-frequency sound transiently biases human sound lateralisation
Source: PLoS One. 2025 Jun 30;20(6):e0327525. doi: 10.1371/journal.pone.0327525 (PMC12208446; doi:10.1371/journal.pone.0327525)
Supplement: S1 Data — (ZIP) [file pone.0327525.s008.zip › s17_500_ILD.xls]

## Sheet: Sheet1
9.2	7
19.6	4
29.6	-2
37.6	3
44	2
50	4
56	5
62.8	1
70.8	3
78.8	4
86.4	2
93.6	3
100.4	4
108	2

## Sheet: Sheet2
12	6
21.2	2.30926e-14
29.6	-2
38.8	-1
48	-2
57.6	-2
67.2	-2
76.8	-3
85.6	-1
94.4	1
103.2	2
112.4	4
122.8	1.1191e-13
133.2	-4
141.6	3
148.8	5
157.2	1
165.2	-4
171.6	1.45661e-13
178.4	5
186	4
193.6	2
201.2	1.77636e-13
209.2	-1
216.4	1.97176e-13
224	2
232	2
