# Supplementary material for: Intense low-frequency sound transiently biases human sound lateralisation
Source: PLoS One. 2025 Jun 30;20(6):e0327525. doi: 10.1371/journal.pone.0327525 (PMC12208446; doi:10.1371/journal.pone.0327525)
Supplement: S1 Data — (ZIP) [file pone.0327525.s008.zip › s17_500_TH.xls]

## Sheet: Sheet1
3.2	30.9421
5.6	31.9421
7.6	28.9421
8.8	27.9421
10.4	27.9421
12.4	26.9421
14	25.9421
15.6	25.9421
17.2	24.9421
18.4	24.9421
19.6	24.9421
21.2	22.9421
22.8	20.9421
24	19.9421
26	20.9421
27.6	21.9421
29.2	20.9421
30.8	18.9421
32.8	19.9421
34.8	21.9421
36.8	22.9421
38.4	24.9421
39.6	25.9421
41.2	25.9421
42.8	24.9421
44.4	22.9421
46.4	22.9421
48.4	22.9421
50	21.9421
51.6	21.9421
53.6	22.9421
55.2	23.9421
56.8	23.9421
58.8	22.9421
60.8	22.9421
62.8	22.9421
64.8	22.9421
66.4	23.9421
68	23.9421
69.6	23.9421
71.2	23.9421
72.8	23.9421
74.8	24.9421
76.8	24.9421
78.4	23.9421
80	23.9421
81.6	23.9421
83.2	23.9421
85.2	24.9421
86.8	25.9421
88.4	25.9421
90.4	24.9421
92.4	24.9421
94.4	24.9421
96.4	25.9421
98.4	27.9421
100.4	28.9421
102.4	28.9421
104.4	28.9421
106.4	27.9421
108.8	26.9421
110.8	25.9421
113.2	24.9421
115.2	24.9421
117.2	24.9421

## Sheet: Sheet2
3.2	26.5046
5.2	24.5046
6.8	24.5046
8.4	24.5046
10	24.5046
11.6	24.5046
13.2	24.5046
15.2	25.5046
16.8	26.5046
18.4	26.5046
20.4	25.5046
22.4	25.5046
24	26.5046
25.6	26.5046
27.2	26.5046
29.2	27.5046
31.2	27.5046
32.8	26.5046
34.8	25.5046
36.4	24.5046
38	24.5046
39.6	24.5046
41.6	23.5046
43.6	23.5046
45.2	24.5046
47.2	25.5046
48.8	26.5046
50.8	27.5046
52.8	27.5046
54.4	26.5046
56	26.5046
58	27.5046
60	27.5046
61.6	26.5046
63.6	25.5046
65.6	25.5046
67.2	26.5046
69.2	27.5046
70.8	28.5046
72.4	28.5046
74	29.5046
75.2	29.5046
76.8	27.5046
78.8	28.5046
81.2	29.5046
83.2	29.5046
85.2	29.5046
86.8	27.5046
88.4	25.5046
90	24.5046
91.6	24.5046
93.6	25.5046
95.2	27.5046
96.4	28.5046
98	28.5046
99.6	27.5046
100.8	26.5046
102.4	26.5046
104	26.5046
105.6	26.5046
107.2	26.5046
109.2	27.5046
111.2	27.5046
113.2	27.5046
115.2	27.5046
117.2	28.5046
119.6	28.5046
121.6	25.5046
122.8	24.5046
124.8	25.5046
126.4	26.5046
128.4	27.5046
130	28.5046
131.6	27.5046
133.2	25.5046
135.2	25.5046
136.8	26.5046
138.8	27.5046
140.8	27.5046
142.8	27.5046
144.8	27.5046
146.8	27.5046
148.8	27.5046
150.4	26.5046
152	26.5046
153.6	26.5046
155.2	26.5046
156.8	26.5046
158.8	25.5046
160.8	25.5046
162.4	26.5046
164	26.5046
165.6	26.5046
167.6	27.5046
169.6	26.5046
172	25.5046
174	25.5046
176	25.5046
178	24.5046
180.8	25.5046
183.2	27.5046
185.2	27.5046
186.8	28.5046
188.8	29.5046
190.8	29.5046
192.4	28.5046
194.8	25.5046
197.2	23.5046
198.8	24.5046
200.8	25.5046
202.4	26.5046
204.4	27.5046
206.8	25.5046
208.8	22.5046
210.8	21.5046
212.8	22.5046
214.8	24.5046
216.8	26.5046
219.2	26.5046
221.6	25.5046
223.6	25.5046
225.6	26.5046
228	26.5046
230	24.5046
232	23.5046
234	23.5046
235.6	24.5046
