# Supplementary material for: Intense low-frequency sound transiently biases human sound lateralisation
Source: PLoS One. 2025 Jun 30;20(6):e0327525. doi: 10.1371/journal.pone.0327525 (PMC12208446; doi:10.1371/journal.pone.0327525)
Supplement: S1 Data — (ZIP) [file pone.0327525.s008.zip › s18_1000_ILD.xls]

## Sheet: Sheet1
6.4	-3
12	2
17.2	3
22.4	3
27.6	4
33.6	2
40	2
46.4	2
52.8	2
58.8	5
64	5
69.6	3
75.2	2
80.8	2
86.4	1
91.2	2
96.4	3
101.2	4
106.4	5
112	3

## Sheet: Sheet2
5.6	-7
10.4	-6
15.2	-6
20	-6
24.8	-6
29.2	-4
33.6	-3
38	-3
42	-4
46.4	-5
50.8	-4
55.6	-3
60.4	-1
65.6	-1
70.8	-1
76	-1
81.2	7.10543e-14
86.8	7.99361e-14
92.4	-1
97.2	9.76996e-14
102.4	2
108	2
113.6	1
118.8	1
124	2
129.2	4
134.4	5
139.6	4
145.2	3
150.4	3
155.6	3
160.4	4
165.2	4
170	5
174.4	6
179.2	6
184	6
188.8	6
193.6	6
198.8	5
204	5
209.6	3
215.6	3
221.6	3
227.6	3
233.2	4
