# Supplementary material for: Intense low-frequency sound transiently biases human sound lateralisation
Source: PLoS One. 2025 Jun 30;20(6):e0327525. doi: 10.1371/journal.pone.0327525 (PMC12208446; doi:10.1371/journal.pone.0327525)
Supplement: S1 Data — (ZIP) [file pone.0327525.s008.zip › s18_1000_TH.xls]

## Sheet: Sheet1
5.2	15.007
8	14.007
10.8	14.007
14	12.007
17.6	12.007
20.8	13.007
24	12.007
26.4	13.007
29.6	16.007
33.6	14.007
37.2	11.007
40.4	11.007
43.6	10.007
46.4	9.00695
49.6	9.00695
52.8	10.007
55.6	10.007
58.4	10.007
61.2	10.007
63.6	11.007
66.4	12.007
69.2	12.007
71.6	11.007
74.8	8.00695
78	6.00695
80.4	8.00695
82.8	10.007
85.6	10.007
88.4	10.007
90.8	11.007
93.6	12.007
96.4	11.007
99.6	10.007
102	11.007
104.4	11.007
107.2	10.007
110	10.007
112.4	11.007
115.2	12.007

## Sheet: Sheet2
4	12.9543
7.2	11.9543
10	11.9543
12.8	12.9543
15.6	14.9543
18	14.9543
20.4	14.9543
22.8	14.9543
25.2	14.9543
28	15.9543
30.8	15.9543
33.6	15.9543
36.4	15.9543
38.8	14.9543
41.2	14.9543
44	16.9543
47.2	17.9543
50	18.9543
52.8	20.9543
55.2	20.9543
58	18.9543
61.2	17.9543
63.6	18.9543
66	18.9543
68.8	17.9543
71.6	17.9543
74.4	16.9543
77.6	16.9543
80.8	16.9543
84	15.9543
86.8	15.9543
89.6	16.9543
92.8	16.9543
96	16.9543
99.6	15.9543
103.2	15.9543
106.4	16.9543
109.6	15.9543
112.4	15.9543
115.2	16.9543
118.4	17.9543
121.2	17.9543
124	16.9543
127.2	15.9543
130	14.9543
133.2	14.9543
136.4	14.9543
139.6	14.9543
142.8	14.9543
146	14.9543
149.6	13.9543
153.2	13.9543
156.4	14.9543
159.6	13.9543
162.4	12.9543
165.6	12.9543
168.8	13.9543
172	15.9543
175.6	15.9543
178.8	14.9543
182.4	12.9543
186.4	11.9543
189.6	13.9543
192.4	14.9543
196	12.9543
200	11.9543
203.6	11.9543
207.2	11.9543
210.4	12.9543
214	13.9543
217.6	13.9543
221.2	13.9543
224.8	12.9543
228.4	10.9543
231.6	10.9543
