# Supplementary material for: Intense low-frequency sound transiently biases human sound lateralisation
Source: PLoS One. 2025 Jun 30;20(6):e0327525. doi: 10.1371/journal.pone.0327525 (PMC12208446; doi:10.1371/journal.pone.0327525)
Supplement: S1 Data — (ZIP) [file pone.0327525.s008.zip › s18_2000_ILD.xls]

## Sheet: Sheet1
5.6	-1
8.8	-2
12	-1
14.8	8.88178e-15
18	1.24345e-14
21.2	1.59872e-14
24.4	2.13163e-14
28	1
31.2	2
34.8	3
38	4
41.2	4
44.8	3
48	2
51.6	1
55.2	1
58.8	3.90799e-14
62.8	3.90799e-14
66.8	1
70.4	2
74.4	2
78.4	1
82	1
85.6	1
89.2	3.90799e-14
93.2	3.90799e-14
97.2	3.90799e-14
101.2	3.90799e-14
105.2	1
108.8	1
112.4	3.90799e-14
116	-2

## Sheet: Sheet2
5.6	-10
10	-8
14	-8
18	-8
22	-8
26	-8
30	-8
34	-8
38.4	-7
42.4	-6
46.4	-6
50.4	-5
54	-4
58	-4
62	-4
66	-4
70	-4
74	-4
78	-4
82	-4
86	-4
90	-4
94	-4
98	-4
102.4	-3
106.4	-2
110.8	-1
115.2	-2
120	-2
124.8	-1
129.2	1.06581e-13
134	1
138.4	1
142.8	1
147.2	1
151.6	1
156	2
160.8	2
165.6	1
170	1
174.4	1
178.8	1
183.2	1
187.2	2
191.2	2
195.2	2
199.2	2
203.6	1
208	1
212.4	1
216.8	1
221.2	1
225.6	1
230	2.00728e-13
234.8	-1
