# Supplementary material for: Intense low-frequency sound transiently biases human sound lateralisation
Source: PLoS One. 2025 Jun 30;20(6):e0327525. doi: 10.1371/journal.pone.0327525 (PMC12208446; doi:10.1371/journal.pone.0327525)
Supplement: S1 Data — (ZIP) [file pone.0327525.s008.zip › s18_2000_TH.xls]

## Sheet: Sheet1
8.4	22.4808
12.8	25.4808
16.8	25.4808
20.8	26.4808
24.4	27.4808
28.8	26.4808
32.4	23.4808
35.6	23.4808
39.2	24.4808
42.4	25.4808
46	26.4808
49.2	27.4808
52.8	28.4808
56.4	28.4808
59.6	27.4808
63.2	25.4808
67.2	24.4808
70.8	24.4808
74.8	26.4808
78.8	28.4808
82.4	28.4808
86	28.4808
89.6	28.4808
93.2	28.4808
97.2	30.4808
101.6	30.4808
106	31.4808
110.8	32.4808
114.8	31.4808

## Sheet: Sheet2
6	27.4808
10.8	23.4808
15.2	22.4808
19.2	20.4808
22.8	20.4808
26.4	20.4808
30	20.4808
33.6	21.4808
38	19.4808
43.2	20.4808
48.4	20.4808
53.6	20.4808
58.4	22.4808
63.2	24.4808
68	26.4808
72.4	26.4808
76.4	27.4808
80.4	27.4808
84.8	26.4808
89.6	28.4808
94	31.4808
98.4	32.4808
103.2	30.4808
108	28.4808
112	29.4808
116.8	32.4808
121.2	35.4808
125.2	35.4808
129.2	35.4808
134	38.4808
138.8	39.4808
144	40.4808
148.4	43.4808
152.4	43.4808
156.8	41.4808
161.6	40.4808
166	40.4808
170.8	42.4808
175.6	44.4808
180	45.4808
184.8	45.4808
190	46.4808
194.8	47.4808
199.6	46.4808
204.4	43.4808
209.6	40.4808
214.4	38.4808
219.2	37.4808
224.8	34.4808
230.4	33.4808
