# Supplementary material for: Intense low-frequency sound transiently biases human sound lateralisation
Source: PLoS One. 2025 Jun 30;20(6):e0327525. doi: 10.1371/journal.pone.0327525 (PMC12208446; doi:10.1371/journal.pone.0327525)
Supplement: S1 Data — (ZIP) [file pone.0327525.s008.zip › s18_4000_ILD.xls]

## Sheet: Sheet1
6	-1
11.6	4
16.4	4
21.2	4
26	4
30.8	4
36	5
40.8	7
45.2	7
50	5
54.8	4
59.6	4
64.4	4
69.2	4
74	4
78.8	4
83.6	4
88.4	4
93.2	4
98	4
102.8	4
107.2	6
111.6	7
115.6	8

## Sheet: Sheet2
8.4	8
12.8	6
16.8	6
20.8	5
24.4	4
28.8	5
33.2	5
37.6	5
41.6	6
46	7
50.4	7
54.8	7
59.2	6
64	6
68.8	6
73.6	6
78.4	6
83.2	6
88	6
92.8	6
97.6	6
102.4	6
106.8	8
110.8	8
114.8	8
119.2	9
123.2	10
127.2	10
131.2	10
135.6	11
140.4	9
145.2	7
149.2	8
152.8	6
156.4	5
160.4	7
164.8	7
168.8	6
172.8	6
177.2	7
181.6	6
186.4	5
190.8	5
195.2	6
200	7
204.4	7
208.8	7
212.8	6
216.8	6
220.8	6
224.8	6
228.8	5
232.4	5
