# Supplementary material for: Intense low-frequency sound transiently biases human sound lateralisation
Source: PLoS One. 2025 Jun 30;20(6):e0327525. doi: 10.1371/journal.pone.0327525 (PMC12208446; doi:10.1371/journal.pone.0327525)
Supplement: S1 Data — (ZIP) [file pone.0327525.s008.zip › s18_4000_TH.xls]

## Sheet: Sheet1
4.8	31.621
8	32.621
11.6	33.621
15.2	33.621
18.4	32.621
21.6	32.621
24.8	32.621
28	32.621
31.2	32.621
34.8	31.621
38.4	31.621
41.6	32.621
45.2	33.621
48.4	34.621
51.6	33.621
54.4	32.621
57.6	32.621
60.8	32.621
64	32.621
67.6	31.621
71.2	31.621
74.8	31.621
78.8	33.621
82.8	34.621
86.8	33.621
90.4	32.621
94.4	32.621
98	34.621
101.6	35.621
105.2	35.621
108.8	35.621
112.4	35.621
115.6	33.621

## Sheet: Sheet2
4.8	35.246
8.4	33.246
12	32.246
15.6	32.246
19.2	32.246
22.8	32.246
26.4	31.246
30.4	31.246
34.4	32.246
38	32.246
41.6	32.246
45.2	33.246
49.2	34.246
52.8	34.246
56.4	34.246
59.6	33.246
63.2	32.246
66.8	32.246
70	33.246
73.6	35.246
77.6	35.246
81.6	35.246
85.6	35.246
89.6	34.246
93.2	34.246
96.8	35.246
100.4	37.246
103.6	37.246
106.8	37.246
110.4	38.246
114	38.246
117.2	36.246
120	36.246
122.8	36.246
125.6	35.246
128.8	35.246
132	35.246
135.2	35.246
138.4	36.246
141.2	37.246
144.8	36.246
148	35.246
151.2	36.246
154	36.246
156.8	36.246
159.6	36.246
162	37.246
164.4	37.246
167.2	35.246
170.4	35.246
173.6	35.246
176.8	35.246
180	35.246
183.2	35.246
186.4	35.246
189.6	35.246
193.2	34.246
196.4	33.246
199.6	34.246
202.4	34.246
205.2	34.246
208	35.246
211.2	36.246
214	36.246
216.8	35.246
219.6	33.246
222.4	32.246
225.2	32.246
227.6	34.246
230	36.246
232.8	35.246
