# Supplementary material for: Intense low-frequency sound transiently biases human sound lateralisation
Source: PLoS One. 2025 Jun 30;20(6):e0327525. doi: 10.1371/journal.pone.0327525 (PMC12208446; doi:10.1371/journal.pone.0327525)
Supplement: S1 Data — (ZIP) [file pone.0327525.s008.zip › s18_500_ILD.xls]

## Sheet: Sheet1
9.6	6
15.6	4
21.2	5
26	4
30.8	5
34.8	4
39.2	3
43.6	3
47.6	4
51.6	4
55.6	4
60	5
64.4	4
69.2	3
73.2	4
77.2	4
81.2	4
85.6	5
90	5
94.8	7
100	7
104.8	6
110	5
115.2	5

## Sheet: Sheet2
6.4	-6
12	-1
16.4	8.88178e-15
21.2	1.42109e-14
26.4	1
31.6	1
36.8	2
42.4	2
48	2
53.6	3
58.8	4
64.4	5
69.6	6
75.2	6
80.8	6
86.4	7
91.6	7
96.8	7
102	7
107.2	7
112.4	8
118	8
123.6	8
129.2	8
135.2	9
141.2	9
147.2	9
153.2	9
158.8	8
164.4	8
170	8
175.6	8
181.2	8
186.8	9
191.6	7
195.6	8
199.6	8
204	6
208.8	6
213.6	7
218	8
222.8	8
227.2	6
232	3
