# Supplementary material for: Intense low-frequency sound transiently biases human sound lateralisation
Source: PLoS One. 2025 Jun 30;20(6):e0327525. doi: 10.1371/journal.pone.0327525 (PMC12208446; doi:10.1371/journal.pone.0327525)
Supplement: S1 Data — (ZIP) [file pone.0327525.s008.zip › s18_500_TH.xls]

## Sheet: Sheet1
6	24.9421
10	25.9421
14.4	27.9421
19.6	26.9421
24.4	25.9421
28.8	27.9421
32.8	27.9421
36.8	27.9421
40.8	26.9421
44	27.9421
47.6	28.9421
51.2	27.9421
55.2	26.9421
58.8	26.9421
62.4	26.9421
66	26.9421
69.6	27.9421
73.6	27.9421
78	28.9421
82.4	27.9421
86.8	25.9421
90.8	26.9421
94.4	26.9421
98.4	24.9421
102.8	25.9421
107.2	27.9421
111.2	27.9421
115.2	27.9421

## Sheet: Sheet2
5.2	28.2992
9.2	27.2992
13.2	28.2992
16.8	28.2992
20	29.2992
23.2	29.2992
26.4	29.2992
29.6	29.2992
33.2	28.2992
36.8	29.2992
40.8	29.2992
44.8	29.2992
48.8	29.2992
52.8	28.2992
56.4	28.2992
60	28.2992
63.6	28.2992
67.2	28.2992
70.8	27.2992
74.8	26.2992
78.4	26.2992
82	26.2992
85.6	26.2992
89.2	27.2992
93.6	26.2992
98	26.2992
102	28.2992
105.6	28.2992
109.2	28.2992
112.8	29.2992
116.8	30.2992
120	29.2992
123.6	28.2992
126.8	27.2992
130.4	25.2992
134.4	25.2992
138.4	26.2992
142	26.2992
145.6	26.2992
149.2	26.2992
152.8	26.2992
156.4	26.2992
160	26.2992
163.6	26.2992
167.2	26.2992
170.8	26.2992
174	27.2992
177.6	28.2992
181.2	28.2992
184.8	28.2992
188.4	28.2992
192	28.2992
195.6	28.2992
199.6	30.2992
203.6	31.2992
207.6	30.2992
211.2	30.2992
214.4	29.2992
218	27.2992
222	27.2992
226	27.2992
230	27.2992
234	28.2992
