# Supplementary material for: Intense low-frequency sound transiently biases human sound lateralisation
Source: PLoS One. 2025 Jun 30;20(6):e0327525. doi: 10.1371/journal.pone.0327525 (PMC12208446; doi:10.1371/journal.pone.0327525)
Supplement: S1 Data — (ZIP) [file pone.0327525.s008.zip › s20_1000_ILD.xls]

## Sheet: Sheet1
4.8	-3
8.4	-4
12.4	-4
16.4	-4
20.4	-4
24.8	-5
28.8	-6
33.2	-7
37.6	-7
41.6	-6
45.6	-7
49.2	-7
52.8	-6
56.8	-5
60.4	-5
64.4	-7
68.4	-8
72.8	-10
78	-9
82.8	-8
87.6	-8
92.4	-7
96.8	-6
102	-8
107.6	-8
113.2	-7

## Sheet: Sheet2
4.8	5
10.4	3
15.6	-1
20	-1
24.4	-1
28.8	-2
33.6	-3
38.4	-5
43.2	-7
47.2	-6
51.6	-4
56.4	-4
61.2	-5
65.6	-6
70.4	-6
75.2	-6
80.4	-5
85.6	-5
90.4	-6
95.2	-5
99.6	-4
104.4	-4
109.6	-3
114.8	-3
119.6	-4
124.4	-4
129.2	-4
134.4	-5
139.2	-6
144	-6
149.2	-5
154	-4
158.8	-4
164	-6
169.6	-7
174.4	-6
179.2	-6
184.8	-9
191.2	-6
197.6	-1
202.4	-2
207.2	-2
212	-3
216.4	-4
221.6	-3
226.8	-4
232.8	-3
