# Supplementary material for: Intense low-frequency sound transiently biases human sound lateralisation
Source: PLoS One. 2025 Jun 30;20(6):e0327525. doi: 10.1371/journal.pone.0327525 (PMC12208446; doi:10.1371/journal.pone.0327525)
Supplement: S1 Data — (ZIP) [file pone.0327525.s008.zip › s20_1000_TH.xls]

## Sheet: Sheet1
6.8	10.007
9.6	9.00695
12.8	8.00695
15.6	8.00695
18.4	8.00695
20.8	9.00695
23.6	11.007
26.8	12.007
29.6	12.007
32.4	12.007
35.2	12.007
38	11.007
41.2	10.007
44	10.007
46.8	10.007
49.6	9.00695
53.2	10.007
56.4	11.007
59.6	11.007
62.8	11.007
66.4	12.007
69.6	13.007
72.8	12.007
75.6	11.007
78.8	10.007
81.6	9.00695
84.8	8.00695
87.6	8.00695
90.4	9.00695
93.6	10.007
96.4	11.007
99.6	11.007
103.2	12.007
106.8	12.007
110.4	12.007
114	12.007

## Sheet: Sheet2
2.8	6.4514
6.4	7.4514
9.6	8.4514
13.2	9.4514
16.4	10.4514
20	11.4514
23.6	10.4514
27.2	8.4514
30.4	9.4514
33.2	10.4514
36.4	11.4514
39.2	12.4514
42.4	13.4514
45.2	13.4514
47.6	14.4514
50.4	15.4514
53.2	14.4514
56	12.4514
58.8	10.4514
62.8	13.4514
66.8	15.4514
70	14.4514
73.6	13.4514
76.8	12.4514
80.4	11.4514
83.6	9.4514
86.4	9.4514
89.2	10.4514
92.4	10.4514
96	11.4514
99.6	11.4514
102.8	9.4514
105.6	8.4514
108.8	8.4514
112	8.4514
115.6	10.4514
119.6	10.4514
123.2	8.4514
126.8	7.4514
130.8	9.4514
134.8	10.4514
138.4	8.4514
141.6	9.4514
144.4	10.4514
147.6	11.4514
150.4	12.4514
153.6	13.4514
156.4	13.4514
159.2	13.4514
162	14.4514
165.2	14.4514
168.4	14.4514
171.6	14.4514
174.8	13.4514
177.6	12.4514
180.8	12.4514
184	12.4514
187.2	12.4514
190.4	12.4514
194	13.4514
197.6	13.4514
201.2	14.4514
205.2	15.4514
208.8	15.4514
212.4	15.4514
216	16.4514
220	17.4514
222.8	14.4514
225.6	13.4514
228.4	13.4514
231.2	12.4514
234.4	11.4514
