# Supplementary material for: Intense low-frequency sound transiently biases human sound lateralisation
Source: PLoS One. 2025 Jun 30;20(6):e0327525. doi: 10.1371/journal.pone.0327525 (PMC12208446; doi:10.1371/journal.pone.0327525)
Supplement: S1 Data — (ZIP) [file pone.0327525.s008.zip › s20_2000_ILD.xls]

## Sheet: Sheet1
4.8	2
8.8	2
12.8	2
16.8	2
20.8	2
24.8	2
28.8	2
32.8	1
36.4	2.04281e-14
40.4	-1
44	-1
47.6	-1
51.2	-1
54.8	-1
58	4.17444e-14
61.2	4.52971e-14
64.8	-1
68.4	-1
72	-1
75.6	6.03961e-14
79.6	6.75016e-14
83.6	7.63833e-14
87.6	1
91.2	2
95.6	1
99.6	9.9476e-14
103.6	1
107.2	1
110.8	1.12799e-13
114.8	1.16351e-13

## Sheet: Sheet2
6.8	8
11.6	7
16	7
20.4	7
24.8	6
29.6	5
34	5
38	3
41.6	2
45.6	1
49.2	2.04281e-14
53.2	2.30926e-14
57.2	1
60.8	2
65.2	3.73035e-14
70	-1
74.4	-1
78.8	-1
83.2	-1
87.6	6.03961e-14
92.8	-1
98	7.72715e-14
103.2	2
107.6	8.61533e-14
112	-1
116.8	1
121.6	2
126.4	2
131.2	2
136.4	3
141.2	4
146	3
150.4	2
155.2	2
160	2
164.8	2
169.6	2
174.4	2
179.6	1.7053e-13
184.8	-2
189.6	-1
194	1.83853e-13
198.8	1.91847e-13
203.6	-1
208	-1
212.4	2.06946e-13
217.6	-1
222.8	-1
228	-1
233.2	-1
