# Supplementary material for: Intense low-frequency sound transiently biases human sound lateralisation
Source: PLoS One. 2025 Jun 30;20(6):e0327525. doi: 10.1371/journal.pone.0327525 (PMC12208446; doi:10.1371/journal.pone.0327525)
Supplement: S1 Data — (ZIP) [file pone.0327525.s008.zip › s20_2000_TH.xls]

## Sheet: Sheet1
6.4	17.4808
8.8	17.4808
11.2	17.4808
13.2	19.4808
15.2	20.4808
17.2	19.4808
19.6	19.4808
22	19.4808
24.4	19.4808
26.8	19.4808
29.2	18.4808
31.2	17.4808
33.6	17.4808
36	17.4808
38.4	17.4808
40.8	17.4808
43.2	16.4808
45.2	16.4808
47.2	17.4808
49.6	17.4808
52	17.4808
54.4	17.4808
56.8	17.4808
59.2	17.4808
62	18.4808
64.4	19.4808
66.8	19.4808
69.2	20.4808
71.2	21.4808
74	20.4808
76.4	19.4808
79.2	18.4808
82	18.4808
84.4	19.4808
87.2	20.4808
89.6	21.4808
92	21.4808
94.8	20.4808
97.6	21.4808
100.8	21.4808
104.4	22.4808
107.6	23.4808
110.8	22.4808
113.2	23.4808
115.6	23.4808

## Sheet: Sheet2
2.8	15.4808
5.6	12.4808
8	10.4808
10.8	10.4808
13.2	11.4808
16	12.4808
18.8	12.4808
21.2	11.4808
23.6	11.4808
26	11.4808
28.4	11.4808
30.8	10.4808
33.2	8.48082
36	9.48082
39.2	10.4808
42	11.4808
44.8	13.4808
47.6	14.4808
50.4	13.4808
53.2	11.4808
56	10.4808
58.4	9.48082
60.8	10.4808
62.8	11.4808
65.6	10.4808
68.4	10.4808
70.8	12.4808
72.8	13.4808
75.2	14.4808
77.2	15.4808
79.6	15.4808
82.4	16.4808
85.2	16.4808
88	16.4808
90	19.4808
92.4	22.4808
95.2	21.4808
98.4	20.4808
100.8	21.4808
103.6	22.4808
106	24.4808
108.4	26.4808
111.2	26.4808
114	26.4808
116.8	26.4808
119.6	26.4808
122	27.4808
124.8	29.4808
128	29.4808
130.8	27.4808
133.2	27.4808
136	29.4808
139.2	29.4808
142.4	29.4808
145.6	30.4808
148.4	30.4808
150.8	31.4808
153.6	32.4808
156.4	31.4808
159.2	29.4808
162	28.4808
164.8	28.4808
167.6	28.4808
170	27.4808
172.8	26.4808
175.6	26.4808
178	27.4808
180.8	28.4808
183.6	28.4808
186.4	28.4808
189.2	27.4808
192.4	26.4808
195.2	26.4808
197.6	25.4808
200.4	24.4808
202.8	23.4808
205.2	23.4808
208	24.4808
210.8	24.4808
213.2	22.4808
215.2	21.4808
217.6	21.4808
220	21.4808
222.8	22.4808
225.2	23.4808
228	24.4808
230.8	23.4808
234	22.4808
