# Supplementary material for: Intense low-frequency sound transiently biases human sound lateralisation
Source: PLoS One. 2025 Jun 30;20(6):e0327525. doi: 10.1371/journal.pone.0327525 (PMC12208446; doi:10.1371/journal.pone.0327525)
Supplement: S1 Data — (ZIP) [file pone.0327525.s008.zip › s20_4000_ILD.xls]

## Sheet: Sheet1
6.4	6
11.2	6
16	6
20.4	4
24.4	4
28.4	3
32.4	1
36.8	1
40.8	2
44.8	2
49.2	1
54	3
58.8	4
63.6	3
68	3
72.4	3
76.4	4
80.4	4
84.8	2
89.6	2
94.4	3
99.2	5
104.4	5
109.2	4
114	5

## Sheet: Sheet2
6.4	1
12	3
17.2	3
22	5
26.4	5
30.8	4
36	5
41.2	4
46.8	4
52.4	4
58	4
63.6	4
69.2	3
74.4	2
80.4	3
86	5
91.2	6
96.8	6
102.4	5
107.6	5
112.8	5
118	5
123.2	5
128.4	5
133.6	6
139.2	6
145.2	7
150.8	8
156.4	8
162	8
167.6	7
172.8	7
178	8
183.6	8
189.2	7
194	8
199.2	9
204.4	8
210	7
215.2	6
220.8	5
225.6	6
230.8	8
