# Supplementary material for: Intense low-frequency sound transiently biases human sound lateralisation
Source: PLoS One. 2025 Jun 30;20(6):e0327525. doi: 10.1371/journal.pone.0327525 (PMC12208446; doi:10.1371/journal.pone.0327525)
Supplement: S1 Data — (ZIP) [file pone.0327525.s008.zip › s20_4000_TH.xls]

## Sheet: Sheet1
6	21.621
8.8	21.621
11.6	22.621
14.8	23.621
17.2	22.621
20	21.621
22.8	21.621
25.6	21.621
28.4	21.621
31.2	21.621
33.6	20.621
36	20.621
38.8	22.621
42	22.621
45.2	22.621
48.8	21.621
52.4	21.621
55.2	24.621
58.4	28.621
62.4	28.621
66	26.621
69.6	25.621
72.8	24.621
76.4	23.621
79.6	22.621
82.8	23.621
86	25.621
89.6	25.621
93.2	25.621
96.8	25.621
100.4	25.621
103.6	26.621
107.2	27.621
110.8	26.621
114.4	23.621

## Sheet: Sheet2
3.2	17.9152
7.2	16.9152
10.4	17.9152
13.6	17.9152
16.8	17.9152
20	17.9152
23.6	16.9152
27.2	17.9152
31.2	17.9152
35.2	16.9152
38.4	17.9152
41.6	17.9152
44.8	18.9152
47.6	18.9152
50.4	18.9152
53.6	20.9152
56.8	21.9152
60.4	22.9152
63.6	24.9152
66	23.9152
68.8	21.9152
72	20.9152
74.8	20.9152
77.6	21.9152
80.8	21.9152
84	20.9152
86.4	21.9152
89.2	23.9152
92.4	23.9152
96	24.9152
99.2	25.9152
102.8	26.9152
106.4	26.9152
109.6	24.9152
112.4	24.9152
115.6	26.9152
118.8	28.9152
121.6	29.9152
125.2	28.9152
128.4	27.9152
131.6	27.9152
135.2	28.9152
138.4	30.9152
141.2	31.9152
144.8	30.9152
148.4	30.9152
152	30.9152
155.2	29.9152
158.8	27.9152
162.4	25.9152
165.6	25.9152
169.2	27.9152
173.2	28.9152
176.4	27.9152
180	26.9152
183.2	25.9152
186.4	25.9152
190	26.9152
193.6	26.9152
197.6	29.9152
202.4	29.9152
206.4	24.9152
209.2	24.9152
212	24.9152
214.8	23.9152
218.4	24.9152
221.6	25.9152
224.8	25.9152
228	25.9152
231.2	24.9152
234	23.9152
