# Supplementary material for: Intense low-frequency sound transiently biases human sound lateralisation
Source: PLoS One. 2025 Jun 30;20(6):e0327525. doi: 10.1371/journal.pone.0327525 (PMC12208446; doi:10.1371/journal.pone.0327525)
Supplement: S1 Data — (ZIP) [file pone.0327525.s008.zip › s20_500_ILD.xls]

## Sheet: Sheet1
6.8	5
11.2	2
16	-2
21.2	-4
26.8	-7
32.4	-8
38	-7
43.2	-6
48.4	-4
53.2	-4
58.4	-5
63.6	-4
68.8	-2
73.6	-3
78.4	-5
83.6	-5
88.4	-4
93.2	-5
98	-8
104	-6
110.8	-7

## Sheet: Sheet2
6.8	4.44089e-15
12.8	-3
18	-3
22.8	-5
27.2	-6
32.8	-3
39.2	-5
46	-5
52.4	-4
58.8	-4
65.2	-4
71.2	-6
77.2	-7
83.2	-7
89.2	-7
95.2	-6
101.6	-6
108.4	-5
115.2	-5
121.2	-8
127.2	-9
133.2	-8
140	-9
146.8	-9
153.6	-9
160.8	-7
167.6	-4
174	-5
179.6	-4
185.2	-4
190.8	-4
196.4	-5
201.6	-6
207.6	-5
213.6	-6
220	-6
226	-4
231.6	-4
