# Supplementary material for: Intense low-frequency sound transiently biases human sound lateralisation
Source: PLoS One. 2025 Jun 30;20(6):e0327525. doi: 10.1371/journal.pone.0327525 (PMC12208446; doi:10.1371/journal.pone.0327525)
Supplement: S1 Data — (ZIP) [file pone.0327525.s008.zip › s20_500_TH.xls]

## Sheet: Sheet1
5.6	18.9421
8.4	17.9421
11.6	17.9421
14.8	18.9421
17.6	18.9421
20.4	18.9421
23.2	18.9421
26	17.9421
29.2	17.9421
32.8	16.9421
36	15.9421
39.2	16.9421
42.4	18.9421
46	18.9421
49.2	17.9421
52.4	17.9421
55.6	17.9421
59.2	16.9421
62.8	17.9421
66.4	19.9421
70	20.9421
73.2	21.9421
76.4	21.9421
80	20.9421
83.6	21.9421
87.6	21.9421
91.2	19.9421
94.8	18.9421
98.4	18.9421
101.6	19.9421
104.8	19.9421
108	19.9421
111.2	19.9421
114.4	19.9421

## Sheet: Sheet2
4.8	18.1186
8.4	15.1186
11.2	17.1186
14	19.1186
17.2	19.1186
20.4	18.1186
23.2	18.1186
26	18.1186
28.8	18.1186
31.6	19.1186
34.4	21.1186
36.8	21.1186
39.6	20.1186
42.4	20.1186
45.2	19.1186
48.8	20.1186
52	21.1186
55.2	21.1186
58.4	21.1186
61.6	21.1186
64.8	21.1186
68	21.1186
71.6	20.1186
74.8	19.1186
78	20.1186
80.8	21.1186
84	21.1186
87.2	21.1186
90.4	21.1186
93.6	21.1186
97.2	20.1186
100.4	19.1186
104	18.1186
107.6	18.1186
111.2	18.1186
114.8	18.1186
118	19.1186
121.6	20.1186
124.8	21.1186
128.4	22.1186
132	22.1186
135.6	22.1186
139.2	22.1186
142.8	22.1186
146.4	22.1186
149.6	21.1186
152.8	21.1186
156.4	22.1186
159.6	23.1186
163.2	24.1186
166.8	23.1186
170.4	20.1186
173.2	20.1186
176	21.1186
179.6	20.1186
182.8	19.1186
186	20.1186
189.2	22.1186
192.4	23.1186
195.6	23.1186
199.2	22.1186
202.8	22.1186
206	23.1186
209.2	23.1186
212.8	22.1186
216	20.1186
218.8	20.1186
221.6	21.1186
225.2	20.1186
228.8	21.1186
232.4	23.1186
235.6	22.1186
