# Supplementary material for: Intense low-frequency sound transiently biases human sound lateralisation
Source: PLoS One. 2025 Jun 30;20(6):e0327525. doi: 10.1371/journal.pone.0327525 (PMC12208446; doi:10.1371/journal.pone.0327525)
Supplement: S1 Data — (ZIP) [file pone.0327525.s008.zip › s22_1000_ILD.xls]

## Sheet: Sheet1
6	9
9.2	8
12.8	6
16.8	5
20.4	5
24	5
27.6	5
31.2	6
35.2	6
39.2	6
43.2	6
47.2	6
51.2	6
55.2	6
59.2	7
62.8	7
66.8	5
70.8	4
74.4	6
78	8
82	9
85.6	9
89.2	9
92.8	9
96.4	8
100.4	7
103.6	8
107.2	9
110.8	9
114.4	9

## Sheet: Sheet2
6	4
10.8	3
14.8	4
18.8	3
22.4	3
26	3
29.6	2
33.6	2
38	3.55271e-14
42.8	3.9968e-14
47.6	1
52	1
55.6	4
59.2	5
62.4	6
66	7
69.6	7
73.2	7
76.8	6
81.2	8
86	8
91.2	9
96	11
100	10
104	10
108	9
111.2	10
114.8	11
118.4	11
122.4	13
126.4	14
130.4	14
134.4	15
138	16
142	16
145.6	14
149.2	13
152.8	14
156.8	14
160.8	13
164.8	11
168.8	9
172.4	8
176.4	7
179.6	8
183.2	10
187.2	10
191.2	10
195.2	10
198.8	7
202	5
205.6	5
209.2	5
212.8	5
216.4	5
220	6
224	6
228	5
231.6	5
235.2	5
