# Supplementary material for: Intense low-frequency sound transiently biases human sound lateralisation
Source: PLoS One. 2025 Jun 30;20(6):e0327525. doi: 10.1371/journal.pone.0327525 (PMC12208446; doi:10.1371/journal.pone.0327525)
Supplement: S1 Data — (ZIP) [file pone.0327525.s008.zip › s22_1000_TH.xls]

## Sheet: Sheet1
3.6	18.007
5.2	16.007
7.2	17.007
9.6	17.007
11.6	15.007
13.2	15.007
15.2	16.007
17.2	16.007
19.2	17.007
21.6	17.007
24	17.007
26.4	17.007
28.8	17.007
31.2	17.007
33.6	16.007
36	14.007
38.8	15.007
41.6	17.007
44	16.007
46	15.007
48.8	16.007
51.2	17.007
53.6	17.007
56.4	16.007
59.2	16.007
61.6	17.007
64	17.007
66.8	16.007
69.6	17.007
72.8	18.007
75.6	18.007
78.4	17.007
81.6	17.007
84.8	17.007
88	16.007
90.8	15.007
94	14.007
97.2	12.007
100.8	12.007
104	13.007
107.6	14.007
110.8	15.007
114	15.007

## Sheet: Sheet2
3.6	16.9593
6	14.9593
8.4	12.9593
11.2	12.9593
14	11.9593
17.2	11.9593
20.4	12.9593
23.6	14.9593
26.8	15.9593
29.6	13.9593
32.8	10.9593
36.4	11.9593
40	13.9593
43.6	14.9593
47.2	14.9593
50.4	13.9593
53.6	13.9593
56.8	13.9593
60	13.9593
63.6	15.9593
67.2	17.9593
70	15.9593
72.8	13.9593
76.4	14.9593
80	14.9593
83.6	15.9593
87.6	15.9593
91.6	15.9593
95.6	16.9593
99.2	16.9593
102.4	17.9593
106	18.9593
109.6	18.9593
112.8	17.9593
116	17.9593
119.6	18.9593
123.2	18.9593
126.8	19.9593
130.8	19.9593
134.8	18.9593
138.4	18.9593
141.6	16.9593
144.4	16.9593
147.2	17.9593
150.4	18.9593
153.2	18.9593
156	18.9593
158.8	18.9593
161.6	17.9593
164.8	17.9593
168	17.9593
171.2	16.9593
174	16.9593
177.2	18.9593
180	21.9593
182.4	20.9593
184.8	17.9593
187.6	15.9593
190	15.9593
192.8	17.9593
196.4	16.9593
200	16.9593
203.2	17.9593
206.4	16.9593
209.6	14.9593
213.2	14.9593
216.4	15.9593
219.6	15.9593
223.2	14.9593
226.4	13.9593
229.6	13.9593
232.8	12.9593
