# Supplementary material for: Intense low-frequency sound transiently biases human sound lateralisation
Source: PLoS One. 2025 Jun 30;20(6):e0327525. doi: 10.1371/journal.pone.0327525 (PMC12208446; doi:10.1371/journal.pone.0327525)
Supplement: S1 Data — (ZIP) [file pone.0327525.s008.zip › s22_2000_ILD.xls]

## Sheet: Sheet1
6	1
10.8	2.66454e-15
15.2	2
19.2	1
22.8	2.13163e-14
26.8	-1
30	2.70894e-14
33.6	1
37.2	1
40.8	2
44.8	2
48.8	2
52.8	2
56.8	2
60.8	3
64.4	4
68.4	5
71.6	4
75.2	2
78.8	7.81597e-14
82.4	-2
86.4	-2
90.4	-1
93.6	-3
96	-2
98.8	7.81597e-14
102.4	-1
106	7.81597e-14
110.4	-2
115.2	-2

## Sheet: Sheet2
7.2	-14
11.6	-15
16	-15
20.4	-15
24.4	-16
28.8	-17
33.2	-17
37.6	-17
42	-16
46.8	-16
51.6	-17
55.6	-16
60.4	-13
65.2	-11
69.6	-11
73.6	-10
78	-8
82.8	-7
87.6	-5
92.4	-3
96.8	-3
101.2	-4
106	-4
110.8	-3
115.6	-1
120.4	1
124.4	1.27898e-13
128.4	1.32339e-13
132.4	1.36779e-13
136.4	1.40332e-13
140.8	2
145.6	2
150.4	2
155.6	1.55431e-13
160.8	-3
165.6	-6
171.2	-7
176.4	-8
181.6	-11
186	-11
190	-12
194.8	-15
200	-14
205.2	-12
210.4	-10
216	-10
221.6	-11
226.4	-9
230.4	-10
