# Supplementary material for: Intense low-frequency sound transiently biases human sound lateralisation
Source: PLoS One. 2025 Jun 30;20(6):e0327525. doi: 10.1371/journal.pone.0327525 (PMC12208446; doi:10.1371/journal.pone.0327525)
Supplement: S1 Data — (ZIP) [file pone.0327525.s008.zip › s22_2000_TH.xls]

## Sheet: Sheet1
5.6	21.4808
8	22.4808
10	23.4808
12.4	24.4808
14	23.4808
16	21.4808
18.4	20.4808
20.4	20.4808
22.4	21.4808
24.8	21.4808
27.6	22.4808
30	23.4808
32.8	24.4808
35.6	23.4808
38.8	23.4808
42	24.4808
44.8	24.4808
47.6	23.4808
50.8	22.4808
53.6	21.4808
56.8	21.4808
60.4	19.4808
64.4	19.4808
68.4	20.4808
71.6	19.4808
75.2	18.4808
78.8	19.4808
82.8	20.4808
86	19.4808
88.8	21.4808
91.6	22.4808
94.4	21.4808
98	22.4808
101.6	22.4808
105.2	22.4808
108.4	23.4808
111.6	22.4808
114.4	21.4808

## Sheet: Sheet2
6	26.9019
9.6	22.9019
12.4	22.9019
15.6	25.9019
20	24.9019
24	23.9019
28	23.9019
32	22.9019
35.2	23.9019
38.8	24.9019
42.8	22.9019
46.8	20.9019
50.4	20.9019
54.8	24.9019
59.6	25.9019
64.4	24.9019
68.4	25.9019
72.4	25.9019
76.8	23.9019
81.6	22.9019
85.6	23.9019
90	24.9019
93.6	27.9019
96.8	27.9019
100.4	26.9019
104	26.9019
108	24.9019
111.6	21.9019
115.2	19.9019
119.2	19.9019
122.8	21.9019
126	21.9019
129.2	21.9019
132.8	22.9019
136	23.9019
139.2	23.9019
143.2	20.9019
147.2	19.9019
151.2	20.9019
154.8	20.9019
158.8	17.9019
163.6	17.9019
167.6	21.9019
171.2	23.9019
175.2	23.9019
178.8	21.9019
182.4	20.9019
186	21.9019
189.6	23.9019
193.2	25.9019
198	22.9019
202.4	19.9019
206	22.9019
209.2	25.9019
213.2	26.9019
216.4	25.9019
220	23.9019
224	22.9019
227.2	23.9019
230.8	24.9019
234.4	23.9019
