# Supplementary material for: Intense low-frequency sound transiently biases human sound lateralisation
Source: PLoS One. 2025 Jun 30;20(6):e0327525. doi: 10.1371/journal.pone.0327525 (PMC12208446; doi:10.1371/journal.pone.0327525)
Supplement: S1 Data — (ZIP) [file pone.0327525.s008.zip › s22_4000_ILD.xls]

## Sheet: Sheet1
6.4	-7
10.4	-5
14	-5
17.6	-5
21.2	-5
24.4	-4
28	-3
31.6	-4
36	-3
40	-2
44	-3
47.2	-2
50.8	4.9738e-14
54.8	5.50671e-14
58.8	-1
62.4	-1
65.6	-3
68.8	-5
72.4	-5
76	-6
80	-6
83.6	-4
87.2	-3
90.4	-2
94	-1
98	-3
102.4	-3
106.8	-3
111.2	-3
115.6	-3

## Sheet: Sheet2
6	1
10.4	-2
14.8	-3
19.2	-3
23.2	-2
27.2	-2
31.6	-4
36.4	-4
41.6	-5
46.4	-6
51.2	-6
56	-6
60.4	-4
64.4	-4
68.8	-6
73.2	-9
76.4	-8
80.4	-5
84.8	-5
89.2	-4
94	-4
99.2	-3
104.4	-3
109.2	-4
114.4	-5
119.6	-5
124	-1
127.6	-1
131.6	-3
135.6	-4
140	-5
144.4	-5
149.2	-7
154.4	-6
159.2	-2
162.8	-5
166.4	-9
170.8	-9
174.8	-7
178.4	-7
182	-8
186	-8
190	-8
194	-9
197.2	-8
200.8	-6
204.8	-6
209.2	-5
213.6	-5
217.6	-6
222	-7
226	-9
230	-11
234.4	-11
