# Supplementary material for: Intense low-frequency sound transiently biases human sound lateralisation
Source: PLoS One. 2025 Jun 30;20(6):e0327525. doi: 10.1371/journal.pone.0327525 (PMC12208446; doi:10.1371/journal.pone.0327525)
Supplement: S1 Data — (ZIP) [file pone.0327525.s008.zip › s22_4000_TH.xls]

## Sheet: Sheet1
5.6	16.621
7.6	15.621
9.6	15.621
11.2	16.621
13.2	17.621
15.2	17.621
16.8	16.621
18.8	15.621
20.8	15.621
22.8	15.621
24.8	15.621
26.8	14.621
29.6	15.621
32	16.621
34.4	16.621
36.8	16.621
39.2	16.621
42	14.621
45.2	13.621
47.6	15.621
49.6	15.621
51.6	14.621
54	13.621
56	13.621
58.4	15.621
60.8	16.621
63.6	18.621
66.8	18.621
70	17.621
72.8	16.621
76	15.621
78.4	16.621
80.8	16.621
83.2	16.621
85.6	16.621
88	17.621
90.4	19.621
93.6	17.621
96.4	14.621
98.8	14.621
101.6	15.621
104.4	15.621
107.2	15.621
109.6	16.621
112.4	18.621
115.6	19.621

## Sheet: Sheet2
4.8	22.2732
7.6	19.2732
9.6	18.2732
12	18.2732
14.4	18.2732
16.8	17.2732
18.8	17.2732
20.8	18.2732
23.2	18.2732
26	19.2732
28.4	20.2732
31.2	21.2732
34	21.2732
36.4	20.2732
38.8	20.2732
41.2	20.2732
43.6	20.2732
46	20.2732
48.4	20.2732
50.8	20.2732
53.2	20.2732
55.6	19.2732
58	17.2732
60.4	16.2732
62.8	16.2732
65.2	16.2732
67.6	16.2732
70.4	17.2732
72.8	18.2732
75.2	17.2732
77.6	15.2732
80.4	15.2732
83.2	14.2732
86.4	13.2732
89.2	13.2732
92	14.2732
95.2	14.2732
98.4	14.2732
102	13.2732
105.6	13.2732
108.8	14.2732
112	13.2732
114.8	12.2732
118	12.2732
121.2	13.2732
124	14.2732
127.2	15.2732
130	15.2732
132.8	14.2732
136	13.2732
138.8	13.2732
141.2	12.2732
144	10.2732
147.6	11.2732
151.2	11.2732
154.4	10.2732
157.6	10.2732
161.2	11.2732
164.8	10.2732
168.4	8.27322
172	7.27322
176	9.27322
179.6	12.2732
183.2	14.2732
186.8	16.2732
190	15.2732
193.2	13.2732
196.8	14.2732
200.4	16.2732
203.2	14.2732
206	12.2732
209.6	13.2732
212.8	14.2732
216.4	16.2732
220	18.2732
223.2	17.2732
226	16.2732
229.2	16.2732
232.8	14.2732
