# Supplementary material for: Intense low-frequency sound transiently biases human sound lateralisation
Source: PLoS One. 2025 Jun 30;20(6):e0327525. doi: 10.1371/journal.pone.0327525 (PMC12208446; doi:10.1371/journal.pone.0327525)
Supplement: S1 Data — (ZIP) [file pone.0327525.s008.zip › s22_500_ILD.xls]

## Sheet: Sheet1
8.4	-6
13.2	-5
17.6	-4
22.4	-4
27.2	-5
31.2	-4
35.6	-3
40	-3
44	-4
48	-4
52.4	-3
56.4	-2
60.8	-1
65.2	-1
68.8	-4
72.4	-5
76	-4
80	-3
83.6	-3
87.6	-5
92	-5
96.4	-5
100.8	-5
104.8	-4
108.8	-4
113.2	-5

## Sheet: Sheet2
11.6	11
19.2	-4
24	-3
28	-4
32	-4
36.4	-3
40.4	-1
44	6.03961e-14
48.4	-1
52.4	-3
55.6	-2
59.2	-1
62.4	7.63833e-14
66	1
69.6	8.34888e-14
73.6	-1
77.2	-2
81.6	9.23706e-14
86	2
89.6	-1
92.4	-1
95.2	1.06581e-13
98.4	1.10134e-13
102	1
105.6	1
109.2	1
112.8	1
116.4	1
120	1
123.6	1
127.2	1
130.8	1
134.4	1.10134e-13
138.4	1.10134e-13
142.4	1.10134e-13
146.4	1.10134e-13
150.4	1.10134e-13
154.4	-1
158.4	-4
163.2	-5
167.2	-3
170.8	-3
174.4	-3
178	-3
181.6	-4
185.2	-6
188.4	-6
192.4	-3
196.4	-2
200.4	-2
204.4	-1
207.6	-2
211.2	-4
215.2	-5
218.8	-5
222.4	-4
226.8	-5
230.8	-6
234.8	-5
