# Supplementary material for: Intense low-frequency sound transiently biases human sound lateralisation
Source: PLoS One. 2025 Jun 30;20(6):e0327525. doi: 10.1371/journal.pone.0327525 (PMC12208446; doi:10.1371/journal.pone.0327525)
Supplement: S1 Data — (ZIP) [file pone.0327525.s008.zip › s22_500_TH.xls]

## Sheet: Sheet1
6	13.9421
8.4	13.9421
10.8	13.9421
13.2	13.9421
16	14.9421
18.8	13.9421
21.6	11.9421
24.4	10.9421
27.2	11.9421
30.4	12.9421
33.2	12.9421
36	12.9421
38.4	11.9421
41.2	10.9421
44.4	12.9421
48	12.9421
51.2	11.9421
54.8	10.9421
58.4	11.9421
62	13.9421
65.2	13.9421
68.8	12.9421
72	11.9421
75.6	10.9421
79.2	11.9421
83.2	11.9421
87.2	10.9421
90.4	11.9421
93.6	11.9421
96.4	13.9421
98.8	13.9421
102	9.94208
106	9.94208
110.4	7.94208
115.2	6.94208

## Sheet: Sheet2
3.6	8.11855
7.6	8.11855
11.6	8.11855
16	9.11855
19.6	12.1186
22.4	10.1186
25.2	8.11855
28.8	10.1186
33.2	9.11855
37.2	7.11855
40.8	6.11855
45.2	7.11855
49.6	7.11855
54	7.11855
58.4	6.11855
63.6	7.11855
67.6	12.1186
70.8	11.1186
74	9.11855
78	11.1186
81.6	14.1186
84.8	13.1186
88	11.1186
91.6	11.1186
95.6	9.11855
100	10.1186
104	14.1186
108	18.1186
112.4	20.1186
115.6	16.1186
118	16.1186
120.4	16.1186
123.2	15.1186
126	15.1186
128.8	14.1186
132	14.1186
135.2	14.1186
138.8	15.1186
142.4	15.1186
145.6	14.1186
149.2	13.1186
152.8	13.1186
156	14.1186
159.2	14.1186
163.2	11.1186
168	13.1186
172.4	17.1186
175.6	15.1186
179.2	10.1186
183.6	8.11855
188	6.11855
192.8	6.11855
197.6	6.11855
203.2	9.11855
208	14.1186
212	14.1186
215.6	16.1186
219.2	18.1186
223.6	17.1186
227.6	16.1186
231.6	17.1186
