# Supplementary material for: Intense low-frequency sound transiently biases human sound lateralisation
Source: PLoS One. 2025 Jun 30;20(6):e0327525. doi: 10.1371/journal.pone.0327525 (PMC12208446; doi:10.1371/journal.pone.0327525)
Supplement: S1 Data — (ZIP) [file pone.0327525.s008.zip › s26_1000_ILD.xls]

## Sheet: Sheet1
5.2	-1
9.6	-1
13.6	-3
16.8	-2
20	-2
23.2	-2
26.4	-2
29.6	-2
32.8	-2
36	-2
39.2	-2
42.4	-2
46.4	1
51.2	-1
56	-3
60.4	-3
64.8	-2
69.6	-2
74.4	-2
79.2	-2
84.4	-1
89.2	1
93.2	3.19744e-14
97.2	3.19744e-14
101.6	2
106.4	3
110.8	3
114.8	4

## Sheet: Sheet2
4.8	-2
9.2	-3
13.6	-3
18	-4
22.8	-5
27.2	-6
32	-6
36.8	-6
41.6	-6
46.4	-5
50.8	-5
54.8	-4
58.8	-4
62.8	-4
67.2	-3
72	-5
77.2	-5
82.4	-6
88	-6
93.2	-4
98	-4
103.2	-5
108.4	-5
113.2	-3
118	3.19744e-14
123.6	1
128.4	3.37508e-14
132.8	2
136.8	2
141.2	1
145.2	3.19744e-14
149.6	-2
154.4	-3
158.4	-1
162	3.19744e-14
166	3.19744e-14
170	3.19744e-14
174	1
177.6	2
181.6	3
185.2	4
189.6	3
194	3
198.4	2
203.2	2
208	2
212.8	2
217.6	2
222.4	1
226.8	3.37508e-14
231.6	3.37508e-14
