# Supplementary material for: Intense low-frequency sound transiently biases human sound lateralisation
Source: PLoS One. 2025 Jun 30;20(6):e0327525. doi: 10.1371/journal.pone.0327525 (PMC12208446; doi:10.1371/journal.pone.0327525)
Supplement: S1 Data — (ZIP) [file pone.0327525.s008.zip › s26_2000_ILD.xls]

## Sheet: Sheet1
6.8	4
12	2
16.8	2
21.6	2
26.4	3
30.8	4
36	3
40.8	1
45.2	1
50	3
54.8	5
59.2	6
64	6
68.8	6
74	5
78.8	3
83.2	3
87.6	4
92.4	4
97.2	4
102.4	3
107.6	3
112.8	2

## Sheet: Sheet2
6	-1
11.2	-1
16.4	-1
21.2	1
25.6	2
30.8	1
35.6	-1
40	-1
44	-2
48	-1
52	2
57.2	4.44089e-15
62.4	-2
66.8	1
70.8	3
75.2	2
80	2
84.8	3
90	7
95.6	9
100.4	7
104.8	7
109.2	7
113.6	7
117.6	6
122	5
126.4	6
131.2	7
136	10
141.6	10
147.2	10
152.8	10
158	8
163.2	7
168.8	9
175.2	7
181.2	3
186	4
191.2	6
197.2	5
202.8	4
208.4	5
213.6	6
219.2	7
224.4	7
229.6	7
234.8	7
