# Supplementary material for: Intense low-frequency sound transiently biases human sound lateralisation
Source: PLoS One. 2025 Jun 30;20(6):e0327525. doi: 10.1371/journal.pone.0327525 (PMC12208446; doi:10.1371/journal.pone.0327525)
Supplement: S1 Data — (ZIP) [file pone.0327525.s008.zip › s26_4000_ILD.xls]

## Sheet: Sheet1
6.4	6
11.2	5
15.2	6
19.6	7
23.6	8
28	9
32.8	7
37.2	4
41.6	2
46.4	1
50.8	1
54.8	3.64153e-14
58.8	3.9968e-14
63.2	1
67.2	3
70.8	4
75.2	3
79.2	2
83.6	1
87.6	7.19425e-14
91.6	1
95.6	3
100	3
104	2
108	2
112.4	3
116.4	4

## Sheet: Sheet2
6.4	-2
11.6	9.76996e-15
16.4	1.42109e-14
21.6	-1
26.4	-3
30.8	-3
35.2	-3
39.6	-3
44	-3
48	-2
52	-2
56	-2
60	-3
64	-5
68	-6
72.4	-7
76.8	-7
80.8	-5
84.8	-2
90	-3
94.8	-4
99.2	-2
103.6	-1
108	-1
112.4	-1
116.4	1.10134e-13
120.4	1.1191e-13
124.8	-1
128.8	-2
132.8	-1
136.8	1
140.8	2
144.8	1
148.4	1.35003e-13
152.4	1.37668e-13
156.4	1.40332e-13
160.4	1.43885e-13
164.4	1.49214e-13
168.4	1.51879e-13
172.8	-1
177.6	1
182.8	1
187.6	1.62537e-13
192.4	1.68754e-13
196.8	-2
200.8	-2
205.2	-1
209.2	1.79412e-13
213.6	2
218.8	1
224	1
229.2	1
233.6	-3
