# Supplementary material for: Intense low-frequency sound transiently biases human sound lateralisation
Source: PLoS One. 2025 Jun 30;20(6):e0327525. doi: 10.1371/journal.pone.0327525 (PMC12208446; doi:10.1371/journal.pone.0327525)
Supplement: S1 Data — (ZIP) [file pone.0327525.s008.zip › s26_500_ILD.xls]

## Sheet: Sheet1
5.2	-1
9.6	-2
14.4	-2
20	-5
25.2	-8
30	-8
34.8	-8
39.6	-7
44	-7
48	-6
52	-6
56	-6
60.4	-5
64.4	-4
68.4	-4
72.4	-4
76.4	-5
80.4	-7
84.8	-7
88.8	-6
92.8	-6
97.2	-8
102	-8
106.4	-6
110.8	-5
114.8	-3

## Sheet: Sheet2
7.2	-7
12.4	-8
18	-9
23.2	-10
28.4	-13
32.8	-13
37.2	-12
42	-11
46.4	-11
50.8	-12
55.6	-12
61.2	-16
68	-15
73.2	-7
76.4	-8
80	-9
83.6	-8
87.6	-8
91.6	-8
95.6	-7
99.2	-7
102.8	-8
106.8	-8
110.8	-7
114.8	-5
119.2	-5
123.6	-5
127.6	-4
131.6	-4
135.6	-3
139.6	-1
143.6	7.10543e-14
147.6	7.10543e-14
151.6	7.10543e-14
155.6	7.10543e-14
159.6	7.10543e-14
163.6	-1
167.2	-1
170.8	-1
174.4	-2
178.4	-3
182	-3
185.6	-3
188.8	-2
192.4	7.10543e-14
196	2
199.6	3
203.6	7.37188e-14
208.4	7.72715e-14
212.8	2
216.8	2
220.8	3
224.4	4
228.8	3
232.8	2
