# Supplementary material for: Intense low-frequency sound transiently biases human sound lateralisation
Source: PLoS One. 2025 Jun 30;20(6):e0327525. doi: 10.1371/journal.pone.0327525 (PMC12208446; doi:10.1371/journal.pone.0327525)
Supplement: S1 Data — (ZIP) [file pone.0327525.s008.zip › s29_1000_ILD.xls]

## Sheet: Sheet1
5.2	5
8.4	4
11.6	4
14.8	3
17.6	2
20.8	2
24	2
27.6	3
30.8	4
34	4
37.2	4
40.4	4
43.6	4
46.8	3
49.6	2
52.8	2
56	3
58.8	4
62	4
65.6	5
69.2	5
72.4	4
75.6	4
78.8	4
82.4	3
85.6	2
89.2	1
92.8	1
96	2
99.2	2
102.8	1
106	8.17124e-14
109.2	8.61533e-14
112.8	1
116.4	1

## Sheet: Sheet2
7.6	4
13.2	-1
17.2	8.88178e-15
21.6	1
26	1.86517e-14
30.4	-2
34.8	-4
40	-2
46	-3
52.4	-1
58.8	5.41789e-14
65.2	-1
71.2	-2
77.6	-2
83.6	1
88.8	1
93.6	3
98	3
102	4
106	4
110.4	3
114.8	3
118.8	4
122.8	4
126.8	4
131.2	5
136	3
141.2	3
145.6	6
150	7
154.4	7
158.8	7
163.2	7
167.6	7
172	6
176.4	4
180.8	2
186	4
191.6	5
196.4	3
200.8	3
205.2	4
210	4
214.8	4
219.6	4
224.4	3
228.8	3
233.2	3
