# Supplementary material for: Intense low-frequency sound transiently biases human sound lateralisation
Source: PLoS One. 2025 Jun 30;20(6):e0327525. doi: 10.1371/journal.pone.0327525 (PMC12208446; doi:10.1371/journal.pone.0327525)
Supplement: S1 Data — (ZIP) [file pone.0327525.s008.zip › s29_1000_TH.xls]

## Sheet: Sheet1
6.8	10.007
10.4	6.00695
14.4	4.00695
17.6	5.00695
20.8	5.00695
24	6.00695
26.8	6.00695
29.6	5.00695
32.8	5.00695
36	5.00695
39.2	4.00695
42	4.00695
44.8	5.00695
48	5.00695
51.2	4.00695
53.6	5.00695
56.4	6.00695
59.2	5.00695
62.4	5.00695
65.2	7.00695
68	8.00695
71.2	6.00695
74.4	4.00695
77.2	3.00695
80.8	4.00695
83.6	7.00695
86	7.00695
88.8	6.00695
91.6	6.00695
94.4	5.00695
97.6	5.00695
101.2	3.00695
105.2	2.00695
108	5.00695
110.8	7.00695
114	7.00695

## Sheet: Sheet2
4.8	11.2847
8	10.2847
10.8	10.2847
13.6	11.2847
16.8	11.2847
20	11.2847
23.2	12.2847
26	12.2847
28.8	12.2847
31.6	12.2847
34	13.2847
36.4	13.2847
38.8	13.2847
41.2	13.2847
43.6	13.2847
46	13.2847
48.8	12.2847
51.6	12.2847
54.4	12.2847
56.8	11.2847
59.2	12.2847
61.2	12.2847
63.6	9.28473
66.8	8.28473
69.6	8.28473
72.4	8.28473
74.8	9.28473
77.2	9.28473
80.4	5.28473
84	3.28473
87.2	4.28473
90	5.28473
92.8	7.28473
95.2	7.28473
98	5.28473
101.2	5.28473
104.4	6.28473
107.2	6.28473
109.6	7.28473
112.4	8.28473
114.8	9.28473
117.2	9.28473
119.6	9.28473
122	9.28473
124.4	10.2847
126.4	10.2847
128.8	8.28473
131.6	8.28473
134	9.28473
136.4	9.28473
138.8	9.28473
141.6	10.2847
144.8	8.28473
148	6.28473
150.8	6.28473
153.6	6.28473
156	7.28473
158.4	7.28473
161.2	6.28473
163.6	5.28473
165.6	7.28473
167.6	9.28473
170	9.28473
172.4	8.28473
174.8	6.28473
177.6	6.28473
180	7.28473
182.4	7.28473
184.8	8.28473
186.8	8.28473
188.8	7.28473
191.2	6.28473
193.2	6.28473
195.2	7.28473
197.6	7.28473
200	6.28473
202	6.28473
204	7.28473
206.8	6.28473
210	8.28473
213.2	9.28473
216	7.28473
218.4	7.28473
220.8	7.28473
223.2	7.28473
225.6	7.28473
228	7.28473
230.4	6.28473
232.4	5.28473
234.8	5.28473
