# Supplementary material for: Intense low-frequency sound transiently biases human sound lateralisation
Source: PLoS One. 2025 Jun 30;20(6):e0327525. doi: 10.1371/journal.pone.0327525 (PMC12208446; doi:10.1371/journal.pone.0327525)
Supplement: S1 Data — (ZIP) [file pone.0327525.s008.zip › s29_2000_ILD.xls]

## Sheet: Sheet1
6.4	7
10.8	7
14.8	8
19.2	9
23.6	8
28.4	8
33.2	8
38	8
42.8	8
47.6	7
52	7
56.4	7
60.4	8
64.4	8
68.4	8
72.4	8
76.4	8
80.4	8
84.4	9
88.4	11
92.4	12
96.4	11
100	10
104	9
108	7
112.4	7

## Sheet: Sheet2
7.6	4
14	3
19.6	4
25.6	5
31.2	7
36.4	8
42	9
47.2	10
53.2	9
59.2	9
65.2	8
71.6	8
77.6	11
82.8	11
88	11
93.2	12
98.8	12
104	10
108.8	10
114	12
120	11
125.6	10
131.2	10
137.2	11
143.2	11
148.8	10
154.8	9
160.4	8
165.6	10
170.8	11
176	11
180.8	10
186	9
190.8	7
195.2	7
200	9
204.8	10
209.6	10
214.4	11
218.8	11
223.6	9
228.4	8
233.2	9
