# Supplementary material for: Intense low-frequency sound transiently biases human sound lateralisation
Source: PLoS One. 2025 Jun 30;20(6):e0327525. doi: 10.1371/journal.pone.0327525 (PMC12208446; doi:10.1371/journal.pone.0327525)
Supplement: S1 Data — (ZIP) [file pone.0327525.s008.zip › s29_2000_TH.xls]

## Sheet: Sheet1
6.8	18.4808
9.2	19.4808
11.6	18.4808
13.6	17.4808
16.4	19.4808
19.6	20.4808
22.4	20.4808
25.2	19.4808
28.4	18.4808
30.8	19.4808
33.2	19.4808
36	18.4808
38.8	18.4808
41.2	19.4808
43.6	19.4808
46	19.4808
48.4	19.4808
50.8	19.4808
53.2	19.4808
55.6	19.4808
58	19.4808
60.4	20.4808
62.4	21.4808
64.8	21.4808
67.2	20.4808
69.2	19.4808
71.6	19.4808
74	20.4808
76	21.4808
78.4	21.4808
80.8	20.4808
82.8	20.4808
84.4	19.4808
86	19.4808
88	20.4808
90	20.4808
92	20.4808
94	19.4808
96.8	20.4808
99.2	22.4808
101.2	22.4808
103.6	20.4808
106.4	20.4808
108.8	21.4808
111.2	20.4808
113.2	20.4808
115.2	21.4808

## Sheet: Sheet2
4.4	24.0895
7.6	23.0895
10.4	22.0895
13.6	22.0895
16.8	22.0895
20	21.0895
22.4	22.0895
25.2	24.0895
28.4	25.0895
30.8	24.0895
33.6	23.0895
36.4	24.0895
39.6	25.0895
42	24.0895
44.8	23.0895
47.6	24.0895
50.8	25.0895
53.6	26.0895
56.8	26.0895
60	25.0895
62.8	24.0895
66	23.0895
68.8	22.0895
72	22.0895
75.2	23.0895
78	23.0895
81.2	21.0895
84.8	21.0895
87.6	24.0895
90	24.0895
92.8	23.0895
95.2	22.0895
98	21.0895
100.4	20.0895
102.8	21.0895
104.8	22.0895
107.6	20.0895
110.8	19.0895
113.2	20.0895
115.6	20.0895
118.8	17.0895
122	16.0895
125.6	15.0895
129.2	15.0895
132.8	15.0895
136	14.0895
139.2	15.0895
142.4	17.0895
146	17.0895
149.6	17.0895
152.8	18.0895
156	17.0895
158.4	18.0895
161.2	19.0895
164	18.0895
167.2	17.0895
169.6	18.0895
172.4	20.0895
175.6	21.0895
178.4	21.0895
181.2	21.0895
183.6	20.0895
186	21.0895
188	22.0895
190.4	23.0895
192.4	23.0895
194.4	22.0895
196.8	21.0895
198.4	22.0895
200.4	23.0895
202.4	23.0895
204.4	23.0895
206.8	21.0895
209.2	20.0895
211.6	20.0895
214	20.0895
216.4	20.0895
218.8	20.0895
221.2	20.0895
224	22.0895
227.2	23.0895
229.6	21.0895
231.6	21.0895
233.6	22.0895
236	23.0895
