# Supplementary material for: Intense low-frequency sound transiently biases human sound lateralisation
Source: PLoS One. 2025 Jun 30;20(6):e0327525. doi: 10.1371/journal.pone.0327525 (PMC12208446; doi:10.1371/journal.pone.0327525)
Supplement: S1 Data — (ZIP) [file pone.0327525.s008.zip › s29_4000_ILD.xls]

## Sheet: Sheet1
3.2	5
7.2	3
11.2	2
15.6	1
20	2
24.8	3
28.8	2
33.2	4.08562e-14
38	4.44089e-14
42.8	1
47.2	1
51.2	2
55.2	2
59.6	1
64	1
68	2
72.4	3
76.8	2
81.6	1
85.6	2
90	4
94.8	4
99.6	3
103.6	4
107.6	4
112	3
116	2

## Sheet: Sheet2
3.2	-6
8	-3
12.8	-2
17.6	-3
22	-3
26.4	-2
31.2	-2
36	-3
40.4	-4
45.2	-4
50	-4
55.2	-3
60.4	-3
65.6	-3
70.8	-3
76	-2
81.6	-1
86.8	-1
91.6	8.9706e-14
96.4	9.32587e-14
101.2	1
105.6	2
110.4	3
115.2	5
120	6
124.8	5
128.8	7
132.8	9
137.6	6
142.8	4
147.6	5
152	5
156.8	3
161.6	1
166	1
170.8	3
176	2
181.2	-1
185.6	-1
190	1.91847e-13
194.8	1.98952e-13
199.6	2.06057e-13
204.4	1
208.4	2.0961e-13
212.4	2.0961e-13
216.8	1
221.2	1
225.6	1
229.6	2
234	3
