# Supplementary material for: Intense low-frequency sound transiently biases human sound lateralisation
Source: PLoS One. 2025 Jun 30;20(6):e0327525. doi: 10.1371/journal.pone.0327525 (PMC12208446; doi:10.1371/journal.pone.0327525)
Supplement: S1 Data — (ZIP) [file pone.0327525.s008.zip › s29_4000_TH.xls]

## Sheet: Sheet1
8.4	10.621
11.2	12.621
13.6	12.621
16	12.621
18.4	11.621
20.4	11.621
22.4	12.621
24.8	12.621
27.6	13.621
30.4	13.621
33.2	13.621
35.6	14.621
37.6	12.621
39.6	11.621
41.6	11.621
43.6	11.621
45.6	12.621
48	13.621
50	14.621
52.4	14.621
54.8	13.621
56.8	13.621
58.8	13.621
60.8	12.621
63.2	11.621
65.2	11.621
67.6	13.621
70	15.621
72	15.621
74.4	13.621
76.8	12.621
79.2	12.621
81.6	12.621
84.4	11.621
87.2	11.621
89.6	12.621
92	12.621
94.4	12.621
96.8	12.621
99.2	12.621
101.6	12.621
104	13.621
106	14.621
108.8	13.621
111.6	13.621
114	14.621
116.4	13.621

## Sheet: Sheet2
4.8	12.0558
8.8	10.0558
12	11.0558
15.2	11.0558
18.4	11.0558
21.6	11.0558
24.4	13.0558
26.8	13.0558
29.6	12.0558
32.4	13.0558
35.6	13.0558
38.8	12.0558
41.6	12.0558
44.4	12.0558
46.8	13.0558
49.6	14.0558
52.4	14.0558
54.8	13.0558
58	10.0558
61.6	10.0558
64.4	13.0558
66.8	13.0558
69.2	13.0558
72	14.0558
74.4	15.0558
76.8	15.0558
79.2	15.0558
81.6	15.0558
84.8	12.0558
88.4	12.0558
91.6	13.0558
94.4	11.0558
97.2	9.05583
100.8	11.0558
104.4	14.0558
107.2	14.0558
110	14.0558
112.4	13.0558
114.8	13.0558
117.6	14.0558
120	15.0558
122.4	14.0558
124.8	12.0558
127.6	12.0558
130.4	12.0558
133.2	12.0558
136	12.0558
138.4	11.0558
140.8	12.0558
142.8	13.0558
145.2	13.0558
148	14.0558
150.8	14.0558
153.2	13.0558
155.6	13.0558
158	12.0558
160	11.0558
162.8	13.0558
166.4	12.0558
169.6	11.0558
172.8	11.0558
176.4	12.0558
179.6	14.0558
182.4	14.0558
185.2	14.0558
187.6	13.0558
190	13.0558
192.4	13.0558
195.2	12.0558
198	13.0558
200.8	15.0558
203.2	15.0558
206	14.0558
208.8	14.0558
211.6	13.0558
214.8	12.0558
217.2	13.0558
220	14.0558
222.8	14.0558
225.2	13.0558
227.6	13.0558
230.4	15.0558
233.6	16.0558
236	15.0558
