# Supplementary material for: Intense low-frequency sound transiently biases human sound lateralisation
Source: PLoS One. 2025 Jun 30;20(6):e0327525. doi: 10.1371/journal.pone.0327525 (PMC12208446; doi:10.1371/journal.pone.0327525)
Supplement: S1 Data — (ZIP) [file pone.0327525.s008.zip › s29_500_ILD.xls]

## Sheet: Sheet1
3.6	7
8.8	2
14.8	-1
20	-1
25.2	-1
30	1.95399e-14
34.8	-1
39.2	-2
44.4	-1
49.6	-1
54.8	-1
60	-1
65.2	-1
70.4	-1
75.6	-1
80.4	7.72715e-14
85.6	1
90.8	1
96	1
101.2	1.00364e-13
106.8	1.06581e-13
112.4	1.11022e-13

## Sheet: Sheet2
8.8	6
15.2	1
20.4	1.42109e-14
26	-1
30.8	1.95399e-14
35.6	-1
40	-2
45.2	-1
50	4.26326e-14
55.2	1
60.4	1
65.6	1
70.4	2
75.6	4
81.2	4
86.4	1
90.8	1
95.2	2
100.4	1
105.2	8.79297e-14
110	9.76996e-14
114.8	1.04805e-13
119.6	1
124	1
128.8	-1
134	1.16351e-13
139.2	2
144	2
149.2	1.33227e-13
154.4	-2
159.2	-1
163.6	1.42997e-13
168.4	1
172.8	1
177.2	1
181.6	2
186.4	2
191.2	1
195.6	1.76748e-13
200.4	1.79412e-13
205.2	1.803e-13
210	1.84741e-13
214.8	1.93623e-13
220	1
225.2	1
230.4	2
