# Supplementary material for: Intense low-frequency sound transiently biases human sound lateralisation
Source: PLoS One. 2025 Jun 30;20(6):e0327525. doi: 10.1371/journal.pone.0327525 (PMC12208446; doi:10.1371/journal.pone.0327525)
Supplement: S1 Data — (ZIP) [file pone.0327525.s008.zip › s29_500_TH.xls]

## Sheet: Sheet1
4.8	19.9421
8	16.9421
11.6	16.9421
14.8	17.9421
18	16.9421
20.8	15.9421
24.4	16.9421
27.6	17.9421
30.8	17.9421
34.4	16.9421
38	16.9421
41.2	17.9421
44.4	17.9421
48	16.9421
51.2	15.9421
54.4	15.9421
58	16.9421
61.6	16.9421
65.2	17.9421
69.2	18.9421
72.4	17.9421
75.6	17.9421
78.8	17.9421
82	17.9421
85.6	18.9421
88.8	20.9421
91.2	19.9421
94	18.9421
96.8	18.9421
100	16.9421
103.6	16.9421
106.8	18.9421
109.6	18.9421
112.4	17.9421
115.2	15.9421
117.6	16.9421

## Sheet: Sheet2
4	16.7199
7.2	15.7199
10.4	15.7199
13.6	15.7199
16.8	16.7199
19.6	16.7199
22	17.7199
24.8	19.7199
27.6	21.7199
30	20.7199
32.4	18.7199
34.8	17.7199
37.2	17.7199
39.6	17.7199
42	18.7199
44.4	20.7199
46.8	21.7199
49.2	20.7199
51.2	19.7199
53.2	17.7199
55.2	16.7199
57.2	17.7199
59.6	18.7199
61.6	19.7199
64	19.7199
66.8	21.7199
70	21.7199
73.2	20.7199
76	19.7199
79.2	18.7199
81.6	19.7199
84	19.7199
86.8	18.7199
89.6	19.7199
92.8	20.7199
95.6	20.7199
98.8	18.7199
102.4	19.7199
106.4	19.7199
110.4	18.7199
113.6	19.7199
117.2	20.7199
120.4	21.7199
124	23.7199
128.4	21.7199
132.8	19.7199
136.4	22.7199
139.2	22.7199
142.4	20.7199
145.6	19.7199
148.4	21.7199
151.2	22.7199
154	21.7199
157.2	21.7199
160.4	21.7199
163.6	20.7199
166.4	20.7199
169.2	21.7199
172.4	21.7199
175.6	21.7199
178.8	22.7199
181.6	22.7199
184.8	20.7199
188	19.7199
191.2	19.7199
194.4	19.7199
197.2	21.7199
199.6	21.7199
202.4	20.7199
205.2	20.7199
208	20.7199
210.8	20.7199
213.2	22.7199
215.2	22.7199
217.2	21.7199
219.6	20.7199
221.6	19.7199
224.4	20.7199
226.8	21.7199
229.2	20.7199
231.2	19.7199
234	20.7199
