# Supplementary material for: Intense low-frequency sound transiently biases human sound lateralisation
Source: PLoS One. 2025 Jun 30;20(6):e0327525. doi: 10.1371/journal.pone.0327525 (PMC12208446; doi:10.1371/journal.pone.0327525)
Supplement: S1 Data — (ZIP) [file pone.0327525.s008.zip › s30_1000_ILD.xls]

## Sheet: Sheet1
6	0
11.2	-3
15.6	-3
20	-2
24.8	-2
30	-1
35.2	-1
40.8	2
46.8	4
52.4	3
57.6	2
63.6	3
69.6	2
76	2
82.4	3
87.6	7.28306e-14
92.8	-1
98.4	1
104.4	1
110	-1
115.2	-1

## Sheet: Sheet2
6	0
10.8	-4
15.2	-5
19.2	-7
23.2	-9
27.6	-8
32.8	-9
37.6	-10
42.4	-9
46.8	-8
51.6	-8
57.2	-5
62.8	-3
68	-2
73.6	-1
78.4	-2
83.6	-3
89.6	2
96.4	5
102	3
107.2	2
112.8	1
118	1.11022e-13
123.6	-1
128.8	-1
134	-1
138.8	1.25233e-13
143.6	1.33227e-13
148	2
152.8	5
157.6	6
162.8	7
168	7
173.2	7
178.4	7
182.8	4
187.6	1
192.8	1
198	1.56319e-13
203.6	-1
208.8	-1
214	1.73195e-13
219.6	1.81188e-13
225.2	-1
230	1.89182e-13
