# Supplementary material for: Intense low-frequency sound transiently biases human sound lateralisation
Source: PLoS One. 2025 Jun 30;20(6):e0327525. doi: 10.1371/journal.pone.0327525 (PMC12208446; doi:10.1371/journal.pone.0327525)
Supplement: S1 Data — (ZIP) [file pone.0327525.s008.zip › s30_1000_TH.xls]

## Sheet: Sheet1
6.4	20.007
10.8	20.007
15.2	20.007
19.6	20.007
23.6	19.007
28	18.007
32.8	20.007
37.2	23.007
41.2	22.007
45.2	20.007
49.2	19.007
53.2	19.007
57.6	21.007
62.4	22.007
66.8	22.007
71.6	20.007
76.8	20.007
81.6	21.007
86.4	21.007
91.2	21.007
96	20.007
100.4	20.007
104.8	20.007
109.2	19.007
114.4	20.007

## Sheet: Sheet2
4.4	17.3403
8.4	16.3403
12.4	16.3403
16.4	16.3403
20.4	16.3403
24.8	18.3403
29.2	21.3403
32.4	20.3403
36	18.3403
40.4	20.3403
44.8	23.3403
48.4	24.3403
52.4	24.3403
56.4	24.3403
60.4	24.3403
64.8	25.3403
68.8	26.3403
72.4	24.3403
76	22.3403
80	22.3403
84	22.3403
88.4	23.3403
92.4	25.3403
96	26.3403
100.4	25.3403
104.8	26.3403
109.6	27.3403
114	27.3403
118.4	27.3403
122.4	26.3403
126.8	25.3403
131.2	25.3403
135.6	25.3403
140	26.3403
144.8	26.3403
149.6	26.3403
154	28.3403
158	28.3403
162.4	26.3403
166.8	23.3403
170.8	21.3403
174.8	19.3403
178	20.3403
181.6	22.3403
186	21.3403
190.4	21.3403
194.4	22.3403
198.4	22.3403
202.4	22.3403
206.8	23.3403
211.2	23.3403
215.6	23.3403
220	22.3403
224.4	20.3403
228.8	19.3403
233.6	21.3403
