# Supplementary material for: Intense low-frequency sound transiently biases human sound lateralisation
Source: PLoS One. 2025 Jun 30;20(6):e0327525. doi: 10.1371/journal.pone.0327525 (PMC12208446; doi:10.1371/journal.pone.0327525)
Supplement: S1 Data — (ZIP) [file pone.0327525.s008.zip › s30_2000_ILD.xls]

## Sheet: Sheet1
6	-1
10.8	7.10543e-15
15.6	-1
20	-2
24.8	-3
28.8	-2
33.2	-1
37.6	-2
42.8	-1
48	-1
53.2	6.4837e-14
58.8	7.10543e-14
64.4	-1
69.6	-1
74.8	8.43769e-14
80.4	9.14824e-14
86	-1
91.2	-1
96.4	-1
101.6	-2
107.2	-3
112.4	-3

## Sheet: Sheet2
6.8	5.32907e-15
12.4	-4
17.6	-5
22.8	-5
27.6	-4
32.4	-5
36.8	-6
41.6	-6
46	-4
50	-4
54.4	-6
59.6	-5
64.8	-5
70	-5
74.8	-3
78.8	-5
83.2	-9
88.4	-8
93.2	-4
98	-1
102.8	1.19016e-13
107.6	-1
112	-2
116.8	-3
121.2	-4
126	-4
130.8	-3
135.2	-2
140	-2
145.2	1.5099e-13
150.8	1
156	1
160.8	2
165.6	2
170.4	2
174.8	1.71418e-13
179.2	-2
184	-2
188.8	-1
193.6	1
198.8	1
204	2
209.6	2
215.2	2
220.8	3
225.6	2
231.2	-1
