# Supplementary material for: Intense low-frequency sound transiently biases human sound lateralisation
Source: PLoS One. 2025 Jun 30;20(6):e0327525. doi: 10.1371/journal.pone.0327525 (PMC12208446; doi:10.1371/journal.pone.0327525)
Supplement: S1 Data — (ZIP) [file pone.0327525.s008.zip › s30_2000_TH.xls]

## Sheet: Sheet1
6.4	24.4808
10	24.4808
13.6	25.4808
17.2	27.4808
20.4	27.4808
24	26.4808
27.6	26.4808
31.2	26.4808
34.8	27.4808
39.2	26.4808
43.6	27.4808
48.4	28.4808
52.8	28.4808
56.8	29.4808
60.8	29.4808
65.2	28.4808
69.2	27.4808
73.2	27.4808
77.2	26.4808
80.8	26.4808
85.2	30.4808
90	32.4808
94	31.4808
98.4	30.4808
102.8	30.4808
106.8	31.4808
110.8	31.4808
115.2	30.4808

## Sheet: Sheet2
5.2	32.338
8.8	30.338
12.4	28.338
16.4	27.338
20	27.338
24	29.338
28	31.338
31.6	32.338
35.6	33.338
39.2	33.338
42.8	32.338
46.8	32.338
50.8	32.338
54.8	31.338
58.4	31.338
62	31.338
65.6	30.338
69.6	30.338
73.6	30.338
77.6	30.338
81.6	31.338
85.2	32.338
89.2	32.338
93.2	31.338
96.8	30.338
101.2	31.338
105.2	32.338
109.2	31.338
113.2	29.338
117.2	28.338
121.6	27.338
125.6	25.338
129.2	25.338
133.2	27.338
137.6	27.338
142	27.338
146.4	27.338
150.4	26.338
154	28.338
157.6	30.338
161.6	30.338
166	32.338
170.8	33.338
174.8	31.338
178.8	29.338
183.2	29.338
187.2	30.338
191.2	30.338
195.2	31.338
198.8	31.338
202.4	31.338
206	32.338
210.4	31.338
214.4	30.338
218.4	31.338
222	32.338
226	32.338
230	31.338
233.6	30.338
