# Supplementary material for: Intense low-frequency sound transiently biases human sound lateralisation
Source: PLoS One. 2025 Jun 30;20(6):e0327525. doi: 10.1371/journal.pone.0327525 (PMC12208446; doi:10.1371/journal.pone.0327525)
Supplement: S1 Data — (ZIP) [file pone.0327525.s008.zip › s30_4000_ILD.xls]

## Sheet: Sheet1
5.2	1
9.2	2.66454e-15
13.2	2.66454e-15
17.2	2.66454e-15
21.2	1
24.8	2
28.8	2
33.2	4
38	4
42.8	3
47.2	3
51.2	2
55.6	2.66454e-15
60.4	2.66454e-15
64.8	3
68	2
72	-1
76	-2
80	-1
83.6	2.66454e-15
88	-1
92.4	-1
96.4	2.66454e-15
100.4	2.66454e-15
104.4	2.66454e-15
108.8	1
113.2	1

## Sheet: Sheet2
6.8	-5
12	-5
16.8	-6
21.2	-4
25.6	-3
30	-3
34.4	-3
38.8	-4
44	-3
49.2	-3
54	-5
58	-4
62	-4
66.4	-5
70.8	-4
75.2	-2
79.6	-1
84	-1
88.4	-1
92.8	-1
97.2	1.24345e-14
102	1
106.4	1
110.4	2
115.6	7
121.2	9
125.6	6
130	4
134.8	3
139.2	3
144	5
149.6	3
155.2	1
160	2
164.8	1
169.6	-1
174.4	-2
179.2	-2
184.4	3.19744e-14
190	1
194.8	4.17444e-14
200	-1
205.2	-1
210.4	-1
215.2	-3
219.6	-4
224.4	-5
228.4	-3
232	-2
