# Supplementary material for: Intense low-frequency sound transiently biases human sound lateralisation
Source: PLoS One. 2025 Jun 30;20(6):e0327525. doi: 10.1371/journal.pone.0327525 (PMC12208446; doi:10.1371/journal.pone.0327525)
Supplement: S1 Data — (ZIP) [file pone.0327525.s008.zip › s30_4000_TH.xls]

## Sheet: Sheet1
8.4	13.621
12.4	11.621
16.8	11.621
21.2	10.621
26.4	11.621
31.2	12.621
35.6	10.621
39.6	10.621
44	11.621
48.4	11.621
52.8	12.621
58.4	8.62105
64.8	8.62105
70.4	13.621
74.8	14.621
79.6	14.621
84.4	13.621
88.8	12.621
93.6	11.621
98	11.621
102.8	13.621
107.6	14.621
112.4	14.621

## Sheet: Sheet2
6	13.371
10.8	11.371
14.8	12.371
19.2	14.371
24	14.371
28.8	14.371
33.6	15.371
38	15.371
42.8	12.371
48.4	11.371
53.6	10.371
59.6	11.371
65.2	13.371
70.8	15.371
76.4	16.371
81.6	14.371
86.4	14.371
91.2	14.371
96	14.371
100.8	14.371
105.6	15.371
109.6	14.371
113.6	15.371
117.2	16.371
121.6	15.371
126	15.371
130.4	15.371
134.8	15.371
139.2	15.371
143.2	14.371
147.2	14.371
151.2	14.371
155.2	14.371
159.6	15.371
164	15.371
168.4	15.371
172.8	14.371
177.6	14.371
182.4	15.371
186.4	13.371
190	12.371
194.4	13.371
198.4	15.371
202	16.371
206.4	14.371
211.2	13.371
215.2	14.371
219.6	15.371
224	15.371
228.4	16.371
232.8	18.371
