# Supplementary material for: Intense low-frequency sound transiently biases human sound lateralisation
Source: PLoS One. 2025 Jun 30;20(6):e0327525. doi: 10.1371/journal.pone.0327525 (PMC12208446; doi:10.1371/journal.pone.0327525)
Supplement: S1 Data — (ZIP) [file pone.0327525.s008.zip › s30_500_ILD.xls]

## Sheet: Sheet1
5.2	-1
9.2	1
12.8	1
16.4	1.95399e-14
20.4	2.04281e-14
24.4	2.75335e-14
28.8	2
33.6	3
38	3
42.4	3
46.8	3
50.8	5
54.4	5
58	4
62	4
66	5
69.6	5
73.2	5
76.4	4
80	3
83.6	3
87.2	3
90.8	3
94.4	3
98	3
101.2	4
104.8	5
108.4	4
112.4	4
116.4	4

## Sheet: Sheet2
5.6	3
9.6	2
14	1
18	-1
21.6	-2
25.6	-3
29.6	-5
33.6	-6
37.6	-5
41.6	-3
45.6	-2
49.6	-2
53.6	-1
57.2	3.73035e-14
61.2	1
64.8	2
68.8	2
72.8	2
77.2	1
81.6	1
85.6	2
90	3
94.4	3
98.8	3
102.8	4
107.2	5
111.6	5
115.6	4
119.6	4
124	5
128	6
132.4	8
137.2	9
141.6	9
146	9
150	8
154.4	7
158.4	6
162.8	5
166.8	4
170.8	4
175.2	5
179.6	4
184	1
187.6	1
190.8	1.28786e-13
194.4	-1
198	-1
201.6	-1
205.6	1
209.6	3
213.2	4
216.8	6
220.4	8
224.8	7
228.8	6
233.2	4
