# Supplementary material for: Intense low-frequency sound transiently biases human sound lateralisation
Source: PLoS One. 2025 Jun 30;20(6):e0327525. doi: 10.1371/journal.pone.0327525 (PMC12208446; doi:10.1371/journal.pone.0327525)
Supplement: S1 Data — (ZIP) [file pone.0327525.s008.zip › s30_500_TH.xls]

## Sheet: Sheet1
6.8	20.9421
11.2	20.9421
15.6	20.9421
19.6	21.9421
23.6	21.9421
27.6	21.9421
31.6	21.9421
35.6	21.9421
39.6	20.9421
42.8	21.9421
46.4	23.9421
50	25.9421
53.6	27.9421
57.6	27.9421
61.6	27.9421
65.6	28.9421
68.8	27.9421
72.4	25.9421
76.4	24.9421
80	24.9421
83.6	24.9421
87.2	24.9421
90.8	25.9421
94.8	26.9421
98.4	26.9421
102	26.9421
105.2	25.9421
108.8	24.9421
112.4	25.9421
116.4	26.9421

## Sheet: Sheet2
4.4	24.8754
8.4	23.8754
12	23.8754
15.6	23.8754
18.8	24.8754
22.4	25.8754
26.4	23.8754
30.4	22.8754
34.4	23.8754
38	23.8754
41.6	22.8754
45.6	21.8754
49.2	20.8754
53.6	22.8754
58	25.8754
61.6	25.8754
65.2	25.8754
68.8	25.8754
72.4	25.8754
76	25.8754
79.6	25.8754
83.2	25.8754
86.8	25.8754
90.4	26.8754
94.4	27.8754
98	28.8754
102	28.8754
106	28.8754
110	29.8754
113.6	29.8754
117.2	29.8754
120.8	30.8754
124.8	30.8754
128.8	30.8754
132.8	30.8754
136.8	30.8754
140.8	31.8754
144.4	31.8754
148	30.8754
152	30.8754
156.4	29.8754
160.8	29.8754
165.2	29.8754
169.6	29.8754
173.6	30.8754
177.6	30.8754
181.6	30.8754
185.6	30.8754
190	29.8754
194	28.8754
198.4	27.8754
202.8	27.8754
206.8	28.8754
211.2	29.8754
215.6	29.8754
219.6	27.8754
223.2	27.8754
226.4	26.8754
230	25.8754
233.6	25.8754
